# Supplementary material for: The JNK2-microbiome axis modulates gut barrier integrity through microbial acetate
Source: Gut Microbes. 2026 Apr 8;18(1):2651962. doi: 10.1080/19490976.2026.2651962 (PMC13089537; doi:10.1080/19490976.2026.2651962)
Supplement: Supplementary material — Supplementary Figure.zip [file KGMI_A_2651962_SM8472.zip]

Archive with 10 entries (9 files):
- Figure/
- Figure/Figure S4.tif
- Figure/new_fig_S1_v2.tif
- Figure/New_Fig_S2.tif
- Figure/new_fig_S3.tif
- Figure/New_Fig_S5.tif
- Figure/New_Fig_S6c.tif
- Figure/New_Fig_S7.tif
- Figure/New_Fig_S8.tif
- Figure/New_Fig_S9.tif
