# Supplementary material for: The JNK2-microbiome axis modulates gut barrier integrity through microbial acetate
Source: Gut Microbes. 2026 Apr 8;18(1):2651962. doi: 10.1080/19490976.2026.2651962 (PMC13089537; doi:10.1080/19490976.2026.2651962)
Supplement: Supplementary material — Supplementary Dataset2.xlsx [file KGMI_A_2651962_SM7642.xlsx]

## Sheet: GC_MS D.newyorkensis
Sample ID	SCFA	RT (min)	Peak area	Ribitol peak_area	Normalised
Control 1	Acetate	6.522	32628109	3203087	10.1865
Control 2	Acetate	6.528	37355225	1736100	21.5167
Control 3	Acetate	6.528	23736741	4953923	4.7915
Control 4	Acetate	6.546	91326911	8332700	10.9601
Dub 1	Acetate	6.534	67493120	1530146	44.1089
Dub 2	Acetate	6.534	62702037	2799090	22.4009
Dub 3	Acetate	6.534	68381506	3326654	20.5556
Dub 4	Acetate	6.54	72802258	2329849	31.2476
Control 1	Propionate	7.71	16091787	3203087	5.02384
Control 2	Propionate	7.716	33245588	1736100	19.1496
Control 3	Propionate	7.71	16477568	4953923	3.32617
Control 4	Propionate	7.734	43081226	8332700	5.17014
Dub 1	Propionate	7.716	30657666	1530146	20.0358
Dub 2	Propionate	7.71	28951344	2799090	10.3431
Dub 3	Propionate	7.71	21612379	3326654	6.49673
Dub 4	Propionate	7.716	32649163	2329849	14.0134
Control 1	Butyrate	8.881	62084745	3203087	19.3828
Control 2	Butyrate	8.875	38469022	1736100	22.1583
Control 3	Butyrate	8.875	37764065	4953923	7.62306
Control 4	Butyrate	8.892	86214418	8332700	10.3465
Dub 1	Butyrate	8.881	43328418	1530146	28.3165
Dub 2	Butyrate	8.875	41558227	2799090	14.847
Dub 3	Butyrate	8.875	27873052	3326654	8.3787
Dub 4	Butyrate	8.881	45400982	2329849	19.4867

## Sheet: GCMS_ Diets
Sample ID	SCFA	RT (min)	Peak area	Ribitol peak_area	Normalised
RCD1	Actate	6.522	1219469	129848	9.39151
RCD2	Actate	6.522	363338	117625	3.08895
RCD3	Actate	6.516	753276	128716	5.85223
RCD4	Actate	6.522	1216788	127028	9.5789
MFD1	Actate	6.516	166223	12811	12.975
MFD2	Actate	6.516	266843	19772	13.496
MFD3	Actate	6.528	737020	33729	21.8512
MFD4	Actate	6.522	1312483	53596	24.4885
HFD1	Actate	6.522	461480	31610	14.5992
HFD2	Actate	6.522	342449	30858	11.0976
HFD3	Actate	6.522	229088	64884	3.53073
HFD4	Actate	6.528	677567	159835	4.23917
RCD_MFD1	Actate	6.528	204258	40702	5.01838
RCD_MFD2	Actate	6.534	251751	58801	4.28141
RCD_MFD3	Actate	6.534	1595237	115540	13.8068
RCD_MFD4	Actate	6.528	520589	110073	4.72949
RCD1	Propionate	7.716	952577	129848	7.33609
RCD2	Propionate	7.71	299682	117625	2.54777
RCD3	Propionate	7.71	608477	128716	4.72728
RCD4	Propionate	7.71	923533	127028	7.27031
MFD1	Propionate	7.71	134186	12811	10.4743
MFD2	Propionate	7.71	394065	19772	19.9305
MFD3	Propionate	7.716	759435	33729	22.5158
MFD4	Propionate	7.716	1283914	53596	23.9554
HFD1	Propionate	7.71	294516	31610	9.31718
HFD2	Propionate	7.71	214619	30858	6.95505
HFD3	Propionate	7.71	79453	64884	1.22454
HFD4	Propionate	7.716	591357	159835	3.6998
RCD_MFD1	Propionate	7.716	321863	40702	7.90779
RCD_MFD2	Propionate	7.716	443931	58801	7.54972
RCD_MFD3	Propionate	7.722	1770355	115540	15.3224
RCD_MFD4	Propionate	7.71	505934	110073	4.59635
RCD1	Butyrate	8.881	2409677	129848	18.5577
RCD2	Butyrate	8.881	828283	117625	7.04173
RCD3	Butyrate	8.881	1680287	128716	13.0542
RCD4	Butyrate	8.881	2641833	127028	20.7972
MFD1	Butyrate	8.875	304930	12811	23.8022
MFD2	Butyrate	8.881	653387	19772	33.0461
MFD3	Butyrate	8.881	1216307	33729	36.0612
MFD4	Butyrate	8.881	2004012	53596	37.3911
HFD1	Butyrate	8.881	893869	31610	28.278
HFD2	Butyrate	8.875	395795	30858	12.8263
HFD3	Butyrate	8.875	247440	64884	3.81357
HFD4	Butyrate	8.887	1461970	159835	9.14675
RCD_MFD1	Butyrate	8.886	874346	40702	21.4816
RCD_MFD2	Butyrate	8.887	1276851	58801	21.7148
RCD_MFD3	Butyrate	8.893	4238107	115540	36.6809
RCD_MFD4	Butyrate	8.881	1854515	110073	16.848
