# Supplementary material for: The JNK2-microbiome axis modulates gut barrier integrity through microbial acetate
Source: Gut Microbes. 2026 Apr 8;18(1):2651962. doi: 10.1080/19490976.2026.2651962 (PMC13089537; doi:10.1080/19490976.2026.2651962)
Supplement: Supplementry material — Supplementry Dataset1.xlsx [file KGMI_A_2651962_SM7641.xlsx]

## Sheet: Abundance
Classification	RCD-MFD1	RCD-MFD2	RCD-MFD3	RCD-MFD4	RCD-MFD5	RCD1	RCD2	RCD3	RCD4	RCD5	MBD1	MBD2	MBD3	MBD4	MBD5	MFD1	MFD2	MFD3	MFD4	MFD5	HFD1	HFD2	HFD3	HFD4	HFD5
k__Bacteria|p__Bacillota|c__Bacilli|o__Lactobacillales|f__Lactobacillaceae|g__Ligilactobacillus|s__Ligilactobacillus_murinus	0.453696	0.41448	0.306864	0.0244468	0.0546098	0.16686	0.335396	0.0274896	0.0101244	0.130977	0.00407026	0.0203521	0.00654293	0.0117843	0.00106549	0.0251012	0.255527	0.137212	0.0425403	0.177788	0.0272164	0.0138313	0.555545	0.0761444	0.00374961
k__Bacteria|p__Bacillota|c__Erysipelotrichia|o__Erysipelotrichales|f__Erysipelotrichaceae|g__Dubosiella|s__Dubosiella_newyorkensis	0	4.99193e-05	0	0.109048	0.0988282	0.0079896	0.0140305	0	1.35172e-05	0.000125075	0.10492	0.348777	0.0635639	0.208004	0.353432	0.542452	0.102152	0.591625	0.105011	0.182714	0.0144583	0.00819998	0.00236656	0.00277155	0.0388501
k__Bacteria|p__Campylobacterota|c__Epsilonproteobacteria|o__Campylobacterales|f__Helicobacteraceae|g__Helicobacter|s__Helicobacter_ganmani	0.0689858	0.0836315	0.1757	0	0	0.0033139	0.00151423	0	0	0	0.000305162	0.00132532	0.00207162	0	0.00122919	0	0.233674	0.0496808	0	0.000447828	0.204144	0.468115	0.161466	0.828298	0.149915
k__Bacteria|p__Bacillota|c__Erysipelotrichia|o__Erysipelotrichales|f__Erysipelotrichaceae|g__Faecalibaculum|s__Faecalibaculum_rodentium	1.03381e-05	0.000166398	0	0.0294345	0.0185717	0.000217475	7.50295e-05	0.00323408	0	0.00242191	0.0120174	0.249314	0.0451069	0.0164974	0.032272	0.340281	0.0164327	0.034516	0.0184599	0.134348	0.220997	0.397768	0.0112741	0.00703859	0.0140263
k__Bacteria|p__Bacillota|c__Clostridia|o__Lachnospirales|f__Lachnospiraceae|g__Schaedlerella|s__Schaedlerella_arabinosiphila	0.0209449	0.0349102	0.011186	0.121131	0.0378068	0.0232542	0.0430601	0.000880826	0.127251	0.120232	0.00218342	0.00580178	0.155015	4.68095e-05	8.32862e-05	0.000104734	0.0112166	0.0148314	0.0581439	0.00761308	0.434052	0.0463288	0.0014689	0.00150769	0.218276
k__Bacteria|p__Bacillota|c__Erysipelotrichia|o__Erysipelotrichales|f__Erysipelotrichaceae|g__Ileibacterium|s__Ileibacterium_valens	1.03381e-05	0	0	0.481798	0.252487	0.00487247	0.0101699	0	0	1.13705e-05	0.146538	0.000549865	9.37383e-06	0.294341	0.327708	0	0	0	0.280813	0	0.02541	0.00370186	6.27735e-06	0	0
k__Bacteria|p__Campylobacterota|c__Epsilonproteobacteria|o__Campylobacterales|f__Helicobacteraceae|g__Helicobacter|s__Helicobacter_typhlonius	0.0327923	0.010117	0.0646117	0.0964594	0.266416	0	0	0.00111747	0.000932685	0.000102334	0.056945	1.40991e-05	0	0.0216611	0	0.0103687	0.00166059	0.0128802	0.102459	0	3.54195e-05	3.82819e-05	1.8832e-05	0.00010566	0.000138874
k__Bacteria|p__Bacillota|c__Bacilli|o__Lactobacillales|f__Lactobacillaceae|g__Lactobacillus|s__Lactobacillus_taiwanensis	0.000816706	0.0056076	0.11257	0.0059993	0.0848994	0.0958959	0.0253463	0.156485	0.0397675	0.0467895	0.000330951	0.0242998	0.0200131	0.00306895	0.000232627	0.0146278	0.0677275	0.002334	0.126447	0.00895656	0.00209684	0.00278692	0.0587685	0.0076441	3.47186e-05
k__Bacteria|p__Campylobacterota|c__Epsilonproteobacteria|o__Campylobacterales|f__Helicobacteraceae|g__Helicobacter|s__Helicobacter_winghamensis	0	0	0	0	0	0.264501	0.100594	0	0	1.13705e-05	0.021443	0.116113	0.107958	2.92559e-06	0.102278	0	2.03753e-05	2.46984e-05	0	0	1.41678e-05	7.65638e-05	9.41602e-05	0.000438896	0
k__Bacteria|p__Bacillota|c__Clostridia|o__Lachnospirales|f__Lachnospiraceae|g__Fusimonas|s__Fusimonas_intestini	0.0180192	0.0156247	0.00254607	0	0	0.01804	0.0246233	0.165188	0.106799	0.185475	4.29806e-06	0.00807879	0	0	2.87194e-06	3.49113e-05	5.09383e-05	0.000234635	9.21393e-05	0	0	0	0	0	0.000138874
k__Bacteria|p__Bacillota|c__Clostridia|o__Lachnospirales|f__Lachnospiraceae|g__Sporofaciens|s__Sporofaciens_musculi	0.00720562	0.00910195	0.00173216	0.0451914	0.0349326	0.00150161	0.00261239	0.0192336	0.217775	0.0500301	0.000580238	0.0125271	0.00111549	0.000201866	0.00351812	0.00418936	0.00397319	0.00505082	0.0438463	0.0268697	0.00405908	0.000153128	0.000138102	0.000186937	0.00225671
k__Bacteria|p__Bacillota|c__Clostridia|o__Eubacteriales|f__Acutalibacteraceae|g__Acutalibacter|s__Acutalibacter_muris	0.0894862	0.0719337	0.0040278	0.0136565	0.00596949	0.00058511	0.000784399	0.000801946	0.0554609	0.036431	0.000726372	0.00916442	0.026378	5.85119e-06	0.000927636	0.000558581	0.000713136	0.000197587	0.0116416	0.0080609	0.00544044	0.00179925	0.000175766	0.000451087	0.0206229
k__Bacteria|p__Deferribacterota|c__Deferribacteres|o__Deferribacterales|f__Mucispirillaceae|g__Mucispirillum|s__Mucispirillum_schaedleri	0.0703298	0.0559762	0.0331824	0.00280295	0.00707495	0.0172582	0.00822596	0.00210346	0.0429576	0.0085506	0.0101219	0.00804354	0.0647825	0.036804	0.000798399	0.00282782	0.0022311	0.00650802	0.00348527	0.00447828	0.00048879	0.000103361	0.00102321	0.00104035	0.000277749
k__Bacteria|p__Bacillota|c__Erysipelotrichia|o__Erysipelotrichales|f__Coprobacillaceae|g__Thomasclavelia|s__Thomasclavelia_cocleata	0	0	0	2.10748e-05	0.00397966	0.00489836	0.000675266	0.000381253	8.1103e-05	6.82229e-05	0.000567344	0	0.00308399	3.21815e-05	3.15913e-05	0.03348	0.00530777	0.0112872	0.00149025	0.283475	0.000800482	0.0172269	0.00103576	0.00186124	0.0580495
k__Bacteria|p__Bacillota|c__Clostridia|o__Eubacteriales|f__Eubacteriales__Incertae__sedis|g__Flintibacter|s__Flintibacter_butyricus	0.0125297	0.00565752	0.000125217	0.00538813	0.00110546	0.00190549	0.00209401	0.0108328	0.0366315	0.00391145	0.000713478	0.00093759	0.00181852	5.85119e-05	0.000608851	0.00391007	0.124687	0.0410487	0.0117818	0.0398567	0.0112705	0.00472782	0.00824215	0.0077904	0.0281221
k__Bacteria|p__Bacillota|c__Bacilli|o__Lactobacillales|f__Lactobacillaceae|g__Limosilactobacillus|s__Limosilactobacillus_balticus	0.000785692	0.00124798	0.0841664	0.000133474	0.00243201	0.0225293	0.0278155	0.0585157	0.0235199	0.029188	6.44709e-05	0.00138171	0.000946757	0.000476872	7.46704e-05	0.000907694	0.00051957	0.00045692	0.00113371	0.00223914	0.000495874	0.00125182	0.0299618	0.00646152	3.47186e-05
k__Bacteria|p__Bacillota|c__Bacilli|o__Bacillales|f__Bacillaceae|g__Bacillus|s__Bacillus_subtilis	0.000113719	0.000116478	0.000187825	0	0	0	0	0	0	0	0	0	9.37383e-05	0	0	0.00300237	0.017156	0.0171654	0	0.0170175	0.00634718	0.00138963	0.00417443	0.00163367	0.256258
k__Bacteria|p__Bacillota|c__Clostridia|o__Eubacteriales|f__Clostridiaceae|g__Clostridium|s__Clostridium_phoceensis	0.0480099	0.0108491	0.00191999	0.0024798	0.00331638	0.00475337	0.00954239	0.0888582	0.0145445	0.00783426	0.000700584	0.0038561	0.00909261	7.8991e-05	0.00126652	0.000244379	0.00715173	0.0022599	0.0050276	0.000447828	0.000630468	0.000777123	0.00042686	0.000711174	0.00524251
k__Bacteria|p__Campylobacterota|c__Epsilonproteobacteria|o__Campylobacterales|f__Helicobacteraceae|g__Helicobacter|s__Helicobacter_mesocricetorum	0.000982115	8.31988e-05	0.00179477	0	0	0.00125825	0	0	0	0	0	0	0.0366235	0	0	3.49113e-05	5.09383e-05	0	4.00606e-06	0	0.017901	0.0112357	0.0396665	0.0129068	0
k__Bacteria|p__Bacillota|c__Bacilli|o__Lactobacillales|f__Lactobacillaceae|g__Lactobacillus|s__Lactobacillus_crispatus	0.0256797	0.0530975	0.066803	0	0	0.0234717	0.0372419	1.31467e-05	0	0	0	2.81982e-05	4.68691e-05	2.92559e-06	0	0	0	0	0.000140212	0	0	0	0	0	0
k__Bacteria|p__Campylobacterota|c__Epsilonproteobacteria|o__Campylobacterales|f__Helicobacteraceae|g__Helicobacter|s__Helicobacter_rodentium	1.03381e-05	0	2.08694e-05	0	0	0.10546	0.0405637	0	0	0	0.00736258	0.04609	0.0432883	2.92559e-06	0.0405661	0	5.09383e-05	0.000111143	0	0	0.00032586	0.00031774	0.000583793	0.00134513	0
k__Bacteria|p__Bacillota|c__Clostridia|o__Lachnospirales|f__Lachnospiraceae|g__Frisingicoccus|s__Frisingicoccus_caecimuris	0	0	0	0	0	0	6.82086e-06	0	0	0	0.0803867	0.00015509	0.0822272	0.0677509	0.0238026	0	0	0	0	0	0	0	0	0	0
k__Bacteria|p__Bacillota|c__Bacilli|o__Lactobacillales|f__Lactobacillaceae|g__Limosilactobacillus|s__Limosilactobacillus_reuteri	0.000155071	0.000282876	0.0172799	0.000224798	0.00596949	0.0448878	0.0229931	0.0382962	0.0103947	0.00650392	8.59612e-06	0.000972838	0.00310274	1.4628e-05	2.87194e-06	0.004329	9.16889e-05	2.46984e-05	0.00275216	0.00492611	0.000793398	0.000669933	0.0159947	0.00323889	0
k__Bacteria|p__Bacillota|c__Clostridia|o__Eubacteriales|f__Oscillospiraceae|g__Marseillibacter|s__Marseillibacter_massiliensis	0.0128812	0.0124965	0.00114782	0.00361784	0.0028742	0.00106666	0.00318534	0.0290015	0.0441335	0.0274938	0.000326653	0.0015509	0.000262467	0.000178461	2.87194e-05	6.98227e-05	0.0016504	0.0015313	0.0139691	0	0.000524209	0.000214379	0.00011927	0.000142235	0.00173593
k__Bacteria|p__Bacillota|c__Clostridia|o__Lachnospirales|f__Lachnospiraceae|g__Roseburia|s__Roseburia_hominis	0.00130259	0.000599032	0	0.00191078	0.00994915	0	0	6.57333e-05	4.05515e-05	3.41115e-05	0	0	0	0	0	0	0.00177265	0.00321079	0.0107923	0	0.000524209	0.000447898	0.000891383	7.31493e-05	0.0018748
k__Bacteria|p__Bacteroidota|c__Bacteroidia|o__Bacteroidales|f__Muribaculaceae|g__Duncaniella|s__Duncaniella_muricolitica	0.00803267	0.0134948	0.000313041	0	0	0.0233164	0.0508905	0.0372839	0.00631252	0.0230139	0	0.00403939	9.37383e-06	0	0	0	0	0	0	0	0	0	0	0	0
k__Bacteria|p__Actinomycetota|c__Actinomycetes|o__Mycobacteriales|f__Corynebacteriaceae|g__Corynebacterium|s__Corynebacterium_dentalis	0.0125607	0.00247933	0.0288415	0.00136284	0.00221092	0.00917536	0.00521114	0.000552159	0.00317653	0.0149067	5.15767e-05	0.0177226	0.0278121	0.000266229	0.000112006	0.000209468	0.00160965	0.00130901	0.00292442	0.00179131	0.00242978	0.000214379	6.90508e-05	5.68939e-05	0.00666597
k__Bacteria|p__Bacteroidota|c__Bacteroidia|o__Bacteroidales|f__Bacteroidaceae|g__Bacteroides|s__Bacteroides_acidifaciens	0.0163238	0.0264905	0.000521736	0.00052687	0.00132655	0.00165695	0.00301482	0.00868994	0.00286564	0.000488931	0.0194015	0.00258719	0.0227503	0.00365407	0.000419303	0.00286273	0.000886326	0.00181533	0.00043666	0.00134348	7.08391e-05	0.000183753	0.000106715	0.000219448	0.00104156
k__Bacteria|p__Bacteroidota|c__Bacteroidia|o__Bacteroidales|f__Tannerellaceae|g__Parabacteroides|s__Parabacteroides_distasonis	0.00315311	0.00299516	0	6.32244e-05	0.000442184	0.00228866	0.00615924	0.00855847	0.0101919	0.00935791	0.0693836	0.00329214	0.0110236	0.00342587	0.00128376	0.000279291	0.000366756	0.00235869	6.40969e-05	0.00582176	6.37552e-05	2.29691e-05	6.27735e-06	8.1277e-06	0.00124987
k__Bacteria|p__Bacillota|c__Bacilli|o__Lactobacillales|f__Lactobacillaceae|g__Lactobacillus|s__Lactobacillus_gallinarum	0.0106275	0.023928	0.0308659	0	0	0.0134161	0.0205308	0	0	0	0	7.04955e-06	0	0	0	0	0	0	7.61151e-05	0	0	0	0	0	0
k__Bacteria|p__Bacteroidota|c__Bacteroidia|o__Bacteroidales|f__Bacteroidaceae|g__Phocaeicola|s__Phocaeicola_vulgatus	0	0	0	1.40499e-05	0	0.000222653	4.09252e-05	2.62933e-05	0	0.0024674	0.0302541	3.52478e-05	0.039745	0.0372457	0.0159737	0.000279291	3.0563e-05	0.00029638	1.20182e-05	0.000447828	0.000410867	6.89074e-05	0.000131824	8.1277e-06	3.47186e-05
k__Bacteria|p__Bacillota|c__Clostridia|o__Lachnospirales|f__Lachnospiraceae|g__Anaerostipes|s__Anaerostipes_hominis	0.000878735	0.00153086	0	0	0	0	2.04626e-05	0	0	2.2741e-05	0.0724782	0.000204437	0.00146232	0.0533336	0.000488229	0	0	0	0	0	0	0	0	0	0
k__Bacteria|p__Bacillota|c__Clostridia|o__Lachnospirales|f__Lachnospiraceae|g__Mediterraneibacter|s__Mediterraneibacter_gnavus	0.000196423	0.000133118	4.17388e-05	0.000871092	0	0.00520903	0.014658	0.00433839	0.000148689	0.0041616	0.0101649	0.00183288	0.00870829	0.0347736	0.0371342	0	0.000142627	0.000160539	0.00606517	0	0.000318776	0	0	1.62554e-05	3.47186e-05
k__Bacteria|p__Bacillota|c__Clostridia|o__Eubacteriales|f__Oscillospiraceae|g__Oscillibacter|s__Oscillibacter_valericigenes	0.0035046	0.00923507	0.000479997	0.000470671	0.000442184	0.00127378	0.00401749	0.0366134	0.0269397	0.0227637	0.000623219	0.00117728	0.000778028	0.00198063	0.000838606	0	0.00030563	0.000123492	0.00142215	0	0.000219601	0.00012633	3.76641e-05	5.28301e-05	0.000173593
k__Bacteria|p__Campylobacterota|c__Epsilonproteobacteria|o__Campylobacterales|f__Helicobacteraceae|g__Helicobacter|s__Helicobacter_hepaticus	0.00172646	0.00312828	0.000187825	0.0144854	0.0185717	0	0	0.00227437	0.00206813	0.00553743	0.00192553	1.40991e-05	0	0.00645093	2.87194e-06	0	0.00109008	0.00133371	0.0156677	0.000447828	0.000474622	0.0033535	0.002467	0.010054	6.94372e-05
k__Bacteria|p__Bacillota|c__Clostridia|o__Eubacteriales|f__Eubacteriales__Incertae__sedis|g__Intestinimonas|s__Intestinimonas_gabonensis	0.00925256	0.0107826	0.00073043	0.00203021	0.00397966	0.00161035	0.0014051	0.00749359	0.0365099	0.00405926	0.000103153	0.00195978	0.000571804	1.17024e-05	5.16949e-05	3.49113e-05	0.00150777	0.000975586	0.00341316	0.00179131	0.000311692	0.000302427	0.000169488	0.000296661	0.00256918
k__Bacteria|p__Bacillota|c__Clostridia|o__Eubacteriales|f__Oscillospiraceae|g__Oscillibacter|s__Oscillibacter_massiliensis	0.00898377	0.00693878	0.000500866	0.00184053	0.00176874	0.00038317	0.00120729	0.0140143	0.0256961	0.0118822	0.000128942	0.000500518	0.000215598	0.00021942	5.74387e-06	0.000139645	0.0008252	0.000901491	0.00417832	0	0.000347112	0.000206722	0.000163211	0.000117852	0.00159706
k__Bacteria|p__Pseudomonadota|c__Gammaproteobacteria|o__Pseudomonadales|f__Pseudomonadaceae|g__Pseudomonas|s__Pseudomonas_azotoformans	0	0	0	0	0	0.000113915	0.000150059	0.0270821	0.0219384	0.04223	0.00128082	4.93469e-05	7.49906e-05	0.0143062	0.00190697	0	0	0	4.00606e-06	0	0	0	0	0	0
k__Bacteria|p__Bacteroidota|c__Bacteroidia|o__Bacteroidales|f__Muribaculaceae|g__Muribaculum|s__Muribaculum_gordoncarteri	0.004373	0.0025958	0	1.40499e-05	0.000221092	0.00563363	0.0121616	0.029041	4.05515e-05	0.0236961	0.0011089	0.00948165	0.00130296	0.000473946	0.00142735	0	6.11259e-05	0	4.00606e-05	0	0.000106259	1.53128e-05	0	4.06385e-06	0
k__Bacteria|p__Bacillota|c__Bacilli|o__Lactobacillales|f__Lactobacillaceae|g__Lactobacillus|s__Lactobacillus_johnsonii	0.000351494	0.000482553	0.000772169	0.00586582	0.0194561	0.00325176	0.00488374	0.0021692	0.000675858	0.000557154	0.000404018	0.000373626	0.000787402	0.00145402	0.000235499	0.000314202	0.00356568	0.00939773	0.0293604	0.00134348	0.000545461	0.000451727	0.00750143	0.000926558	0
k__Bacteria|p__Bacillota|c__Bacilli|o__Lactobacillales|f__Lactobacillaceae|g__Limosilactobacillus|s__Limosilactobacillus_urinaemulieris	6.20283e-05	0.0137777	0.00623996	2.10748e-05	0.000221092	0.0349513	0.036669	0	0	0	0	0	3.74953e-05	0	0	0	0	0	0.000580878	0	0	4.21101e-05	0	4.06385e-06	0
k__Bacteria|p__Bacillota|c__Bacilli|o__Lactobacillales|f__Lactobacillaceae|g__Limosilactobacillus|s__Limosilactobacillus_albertensis	0.000578931	0.00176382	0.00141912	0	0	0.00682456	0.00302846	2.62933e-05	0	0	2.14903e-05	0.000585113	0.000815523	0.000175536	3.15913e-05	0	0.0166466	0	0	0	9.91747e-05	0.000321568	0.0259631	0.00364934	6.94372e-05
k__Bacteria|p__Bacteroidota|c__Bacteroidia|o__Bacteroidales|f__Muribaculaceae|g__Duncaniella|s__Duncaniella_muris	0.0011682	0.0031782	0.000166955	7.02494e-06	0	0.00262523	0.00616606	0.0245185	0.00758313	0.0301886	6.01729e-05	0.0122592	0.000346832	3.21815e-05	2.87194e-06	0	0	0	8.01211e-06	0	0	0	6.27735e-06	0	0
k__Bacteria|p__Bacteroidota|c__Bacteroidia|o__Bacteroidales|f__Bacteroidaceae|g__Phocaeicola|s__Phocaeicola_sartorii	0.000578931	0.000183037	0	0	0	0.00158446	0.00390153	0.00303688	0.00683969	0.00636747	0.0364089	0.0148464	0.0112673	2.92559e-06	8.61581e-06	0	0.000621447	0	0.000388588	0	0	7.65638e-06	6.27735e-06	1.21916e-05	0
k__Bacteria|p__Bacillota|c__Bacilli|o__Lactobacillales|f__Lactobacillaceae|g__Limosilactobacillus|s__Limosilactobacillus_rudii	0.000351494	0.00179709	0.00175303	0	0	0.00709899	0.00312396	0	0	0	2.14903e-05	0.000542815	0.000778028	0.000193089	3.15913e-05	0	0.0154343	0	0	0	8.50069e-05	0.000237348	0.0140487	0.00257242	6.94372e-05
k__Bacteria|p__Bacillota|c__Clostridia|o__Eubacteriales|f__Oscillospiraceae|g__Pseudoflavonifractor|s__Pseudoflavonifractor_gallinarum	0.00465212	0.0133784	0.00361041	0.000323147	0.00132655	0.000300322	0.000818504	0.00131467	0.00206813	0.00225136	3.00864e-05	0.000458221	0.000206224	1.4628e-05	2.29755e-05	0.000279291	0.00498176	0.00119787	0.00140212	0.00179131	0.000120426	6.12511e-05	0.000100438	0.000166618	0.00322883
k__Bacteria|p__Bacillota|c__Bacilli|o__Lactobacillales|f__Lactobacillaceae|g__Limosilactobacillus|s__Limosilactobacillus_caviae	0.000289466	0.000931827	0.000876516	0	0	0.00502781	0.00201898	0.00035496	9.46202e-05	6.82229e-05	2.14903e-05	0.000380676	0.000768654	0.000196015	2.87194e-05	0	0.0155566	4.93967e-05	0	0	2.83356e-05	0.000306255	0.0218703	0.00321451	3.47186e-05
k__Bacteria|p__Bacillota|c__Clostridia|o__Eubacteriales|f__Oscillospiraceae|g__Lawsonibacter|s__Lawsonibacter_asaccharolyticus	0.00608911	0.00450938	0.00208694	0.000407446	0.000221092	0.00125825	0.00231227	0.00561362	0.00855637	0.00631062	0.000202009	0.00169189	0.000993626	0	1.14877e-05	3.49113e-05	0.000407506	0.000123492	0.00878929	0	0.000694223	0.00035985	0.000125547	3.25108e-05	0.000729091
k__Bacteria|p__Bacillota|c__Clostridia|o__Eubacteriales|f__Oscillospiraceae|g__Pseudoflavonifractor|s__Pseudoflavonifractor_capillosus	0.00042386	0.000665591	0.000146086	0.000758693	0.00198983	0.000129449	0.000429714	0.00189312	0.00202758	0.0015805	1.71922e-05	0.000204437	0.000103112	8.77678e-06	0	0.000384025	0.0181952	0.00568063	0.00600909	0.0111957	0.000311692	0.000199066	0.000244816	0.000219448	0.0108322
k__Bacteria|p__Bacillota|c__Clostridia|o__Eubacteriales|f__Oscillospiraceae|g__Dysosmobacter|s__Dysosmobacter_acutus	0.00361832	0.00457594	0.000271302	0.000295047	0.000221092	0.000191585	0.000463819	0.018287	0.0138956	0.00357033	0.00082093	0.000204437	5.6243e-05	0.00795761	0.00358131	3.49113e-05	0.000163003	0.000111143	0.000761151	0.000447828	5.66713e-05	5.35947e-05	3.13867e-05	1.62554e-05	3.47186e-05
k__Bacteria|p__Bacillota|c__Bacilli|o__Lactobacillales|f__Streptococcaceae|g__Streptococcus|s__Streptococcus_danieliae	0	0	0	0.00548648	0.0130444	0.000150161	0.000518386	0.000880826	0.000135172	0.00156913	0.000305162	1.40991e-05	0.000421822	9.06934e-05	2.87194e-05	0.000104734	0.000550133	0.000901491	0.013204	0.000447828	0.00218893	0.00203277	0.00258627	0.00101596	0.00131931
k__Bacteria|p__Bacillota|c__Clostridia|o__Lachnospirales|f__Lachnospiraceae|g__Blautia|s__Blautia_caecimuris	0	0	0	0	0	0	0	0	0	0	0.0577187	0	0	0	0	0	0	0	0	0	0	0	0	0	0
k__Bacteria|p__Bacillota|c__Clostridia|o__Lachnospirales|f__Lachnospiraceae|g__Faecalicatena|s__Faecalicatena_orotica	0	0	0	0.00303477	0.0084015	1.55339e-05	0	7.88799e-05	0.000337929	0.000591265	0	0.0015227	0	0	0	0	0.00136515	0.00165479	0.00492344	0	0.000347112	4.97665e-05	7.53281e-05	1.21916e-05	0.00246502
k__Bacteria|p__Bacteroidota|c__Bacteroidia|o__Bacteroidales|f__Rikenellaceae|g__Alistipes|s__Alistipes_dispar	0.00235708	0.00612343	0.00110608	0.000344222	0.000221092	0.00317409	0.00508836	0.00320778	0.00209516	0.00611732	0.0019857	0.00267883	0.00329021	0.000275006	4.02071e-05	0	0.000295442	0.00045692	0.000717084	0.000447828	8.50069e-05	0.00063548	0.000546129	0.00160929	0.00475645
k__Bacteria|p__Bacteroidota|c__Bacteroidia|o__Bacteroidales|f__Tannerellaceae|g__Parabacteroides|s__Parabacteroides_goldsteinii	0.000940763	0.00104831	0	3.51247e-05	0.000442184	0.000201941	0.000429714	2.62933e-05	5.40687e-05	7.95934e-05	0.0216364	0.000105743	0.0141826	0.00264766	0.000709369	3.49113e-05	0.000224128	0.00264273	8.81333e-05	0.00134348	0.000113343	0.000788607	0.000364086	0.000353555	0.00368017
k__Bacteria|p__Pseudomonadota|c__Betaproteobacteria|o__Burkholderiales|f__Sutterellaceae|g__Parasutterella|s__Parasutterella_excrementihominis	0.000682312	0.000931827	6.26083e-05	0	0	0.00671064	0.0146649	0.00109117	0.000135172	0.00047756	0.0050932	0.00793075	0.00417135	0.00317134	0.00629241	0	0	0	1.20182e-05	0	1.41678e-05	1.9141e-05	0	0	0
k__Bacteria|p__Bacillota|c__Clostridia|o__Lachnospirales|f__Lachnospiraceae|g__Faecalicatena|s__Faecalicatena_absiana	0.00102347	0.000282876	0.00246259	0.00139094	0.0028742	0.000999348	0.000647982	0.000262933	0.00179778	0.00368404	2.57884e-05	0.00430023	0.00394638	4.68095e-05	2.58474e-05	3.49113e-05	0.000978015	0.00113613	0.00289237	0.00223914	0.00147345	0.000160784	3.13867e-05	4.47024e-05	0.0020484
k__Bacteria|p__Bacillota|c__Clostridia|o__Lachnospirales|f__Lachnospiraceae|g__Blautia|s__Blautia_coccoides	0	0	0	0	0	2.07119e-05	4.7746e-05	0	0	1.13705e-05	0.0140805	0	0.00152793	0.0356015	0.000605979	0	0	0	0	0	0	0	0	0	0
k__Bacteria|p__Bacteroidota|c__Bacteroidia|o__Bacteroidales|f__Muribaculaceae|g__Muribaculum|s__Muribaculum_intestinale	0.0016851	0.00494201	2.08694e-05	0	0	0.00099417	0.00200533	0.0159863	0.00167613	0.00548057	0.00502443	0.00628115	0.00198725	0.00201281	0.00200174	0	0	2.46984e-05	0	0	0	7.65638e-06	0	0	0
k__Bacteria|p__Pseudomonadota|c__Gammaproteobacteria|o__Pseudomonadales|f__Pseudomonadaceae|g__Pseudomonas|s__Pseudomonas_lactis	0	0	0	0	0	3.62458e-05	6.82086e-05	0.0140012	0.0110976	0.017431	0.000644709	2.11487e-05	2.81215e-05	0.00722914	0.00102815	0	0	0	0	0	0	0	0	0	0
k__Bacteria|p__Bacillota|c__Erysipelotrichia|o__Erysipelotrichales|f__Erysipelotrichaceae|g__Erysipelotrichaceae__Incertae__sedis|s__Clostridium_innocuum	0	0	0	0	0	1.03559e-05	0	0	0	0	0.0142653	5.63964e-05	0.0302775	0.00364236	0.000729472	0.000174557	0	0	0	0.00223914	0	0	0	0	0
k__Bacteria|p__Bacteroidota|c__Bacteroidia|o__Bacteroidales|f__Muribaculaceae|g__Paramuribaculum|s__Paramuribaculum_intestinale	0.000196423	0.000615671	2.08694e-05	0	0	0.00361422	0.00756434	0.00804575	1.35172e-05	0.00486657	0.00844999	0.00680282	0.000234346	0.000389104	0.00133832	0	0	0	0	0	0	0	0	0.000247895	0
k__Bacteria|p__Bacillota|c__Clostridia|o__Eubacteriales|f__Oscillospiraceae|g__Ruthenibacterium|s__Ruthenibacterium_lactatiformans	0	0	0.000166955	0	0	0.000134627	0.000545669	2.62933e-05	0	3.41115e-05	0.00939127	0.000563964	0.0298463	0.00383838	0.00331996	0	6.11259e-05	3.70476e-05	4.40666e-05	0	9.91747e-05	0	0	2.8447e-05	0.000520779
k__Bacteria|p__Bacillota|c__Clostridia|o__Lachnospirales|f__Lachnospiraceae|g__Faecalicatena|s__Faecalicatena_contorta	2.06761e-05	0	0	0.00252195	0.00641167	1.55339e-05	0	3.944e-05	0.000216275	0.000318374	6.8769e-05	0.0014945	0.000149981	0.000339369	8.32862e-05	0	0.000794637	0.00149425	0.00428248	0	0.000233769	3.44537e-05	5.64961e-05	2.03193e-05	0.00152762
k__Bacteria|p__Bacillota|c__Bacilli|o__Lactobacillales|f__Streptococcaceae|g__Lactococcus|s__Lactococcus_lactis	2.06761e-05	0	2.08694e-05	0.0024236	0.0084015	0	0	0	0	0	0.000520066	7.04955e-06	0.000131234	0.000772357	0.000244115	0.00052367	0.00100858	0.000493967	0.00393795	0.015674	0.00160805	0.00349131	0.00042686	0.000162554	0.00142346
k__Bacteria|p__Verrucomicrobiota|c__Verrucomicrobiia|o__Verrucomicrobiales|f__Akkermansiaceae|g__Akkermansia|s__Akkermansia_muciniphila	0.00373204	0.0013811	0	0	0	0.0029152	0.0289205	3.944e-05	0	0	4.29806e-06	0.000775451	0.00114361	0	2.87194e-06	3.49113e-05	0	0	0	0	0	0	0	0	0
k__Bacteria|p__Bacillota|c__Clostridia|o__Lachnospirales|f__Lachnospiraceae|g__Enterocloster|s__Enterocloster_bolteae	0	0	0	0	0	0	6.82086e-06	1.31467e-05	0	0	0.0128684	0	0.00164042	0.0305754	0.00112006	0	0	0	0	0	0	0	0	0	0
k__Bacteria|p__Bacillota|c__Clostridia|o__Eubacteriales|f__Oscillospiraceae|g__Anaerotruncus|s__Anaerotruncus_colihominis	0.000785692	0.00123134	0.000751299	0.00126449	0.00221092	0.000134627	0.000279655	0.00356274	0	0.000557154	0.00115618	0	0.00609299	0.00503787	0.00171167	0.000174557	4.07506e-05	3.70476e-05	0.000733108	0.00716525	0.000233769	0.00016844	0.00101065	0.00128011	0.000208312
k__Bacteria|p__Bacillota|c__Clostridia|o__Eubacteriales|f__Oscillospiraceae|g__Marasmitruncus|s__Marasmitruncus_massiliensis	0.00167476	0.00482553	0.00135651	0.000189673	0.000884369	0.000548864	0.0020599	0.00830868	0	0.000739081	0.000189115	0	0.0014342	1.17024e-05	2.87194e-06	0.000104734	2.03753e-05	0.000123492	0.00229948	0.000447828	0.000269189	0.000183753	0.000564961	0.000235703	0.000208312
k__Bacteria|p__Bacillota|c__Bacilli|o__Bacillales|f__Bacillaceae|g__Bacillus|s__Bacillus_spizizenii	0	4.99193e-05	2.08694e-05	0	0	0	0	0	0	0	0	0	9.37383e-06	0	0	0.00052367	0.00203753	0.00191412	0	0.00358262	0.000729643	0.000176097	0.000671676	0.000203193	0.0302746
k__Bacteria|p__Bacillota|c__Clostridia|o__Eubacteriales|f__Oscillospiraceae|g__Neglectibacter|s__Neglectibacter_timonensis	0.000382508	0.00168062	0.00841038	8.42993e-05	0	0.000548864	0.000716191	0.00343128	0.00559611	0.00593539	8.16632e-05	0.00328509	0.00012186	0.000155056	0.000157957	0	0.000142627	6.17459e-05	0.000292442	0	7.08391e-06	7.65638e-06	1.25547e-05	4.06385e-06	0.00152762
k__Bacteria|p__Bacillota|c__Clostridia|o__Lachnospirales|f__Lachnospiraceae|g__Lachnoclostridium|s__Clostridium_symbiosum	0	0	0	0	0	5.17797e-06	0	0	0	2.2741e-05	0.00564336	0	0.0184758	0.00964568	0.00398051	0.000488759	0	0	0	0.000447828	0	0	0	0	0
k__Bacteria|p__Bacillota|c__Bacilli|o__Bacillales|f__Bacillaceae|g__Bacillus|s__Bacillus_tequilensis	1.03381e-05	0	0	0	0	0	0	0	0	0	0	0	0	0	0	0.000418936	0.0023126	0.00160539	0	0.00179131	0.000835901	0.000195238	0.000728172	0.00021132	0.0303441
k__Bacteria|p__Bacillota|c__Clostridia|o__Lachnospirales|f__Lachnospiraceae|g__Blautia|s__Blautia_pseudococcoides	0	0	0	0	0	0	0	0	0	0	0.0349432	0	0.000496813	0	0	0	0	0	0	0	0	0	0	0	0
k__Bacteria|p__Bacillota|c__Clostridia|o__Eubacteriales|f__Eubacteriales__Incertae__sedis|g__Evtepia|s__Evtepia_gabavorous	0.000279127	4.99193e-05	0.000125217	0.000962417	0.000221092	0.000129449	0.00108452	0.00798002	5.40687e-05	0.00615143	9.02593e-05	2.81982e-05	0.000421822	0.000740175	0.00038484	6.98227e-05	0.00394262	0.00313669	0.000632957	0.000447828	4.95874e-05	3.06255e-05	0.000200875	0.000678663	0.00381905
k__Bacteria|p__Bacillota|c__Clostridia|o__Eubacteriales|f__Oscillospiraceae|g__Pusillibacter|s__Pusillibacter_faecalis	0.00621317	0.00487545	0.000208694	0.000280998	0	0.000176051	0.000804862	0.00134096	0.000946202	0.00123938	5.58748e-05	0.000218536	0.000234346	0.000166759	6.03107e-05	0	0.000224128	0.000679205	0.00878528	0	0.00045337	4.97665e-05	0	0.00010566	0.000173593
k__Bacteria|p__Bacillota|c__Bacilli|o__Bacillales|f__Bacillaceae|g__Bacillus|s__Bacillus_rugosus	1.03381e-05	1.66398e-05	4.17388e-05	0	0	0	0	0	0	0	0	0	0	0	0	0.000209468	0.00183378	0.00188943	0	0.00358262	0.000595048	0.000153128	0.000483356	0.000138171	0.0253793
k__Bacteria|p__Pseudomonadota|c__Gammaproteobacteria|o__Pseudomonadales|f__Pseudomonadaceae|g__Pseudomonas|s__Pseudomonas_paracarnis	0	0	0	0	0	2.58898e-05	2.04626e-05	0.00834812	0.00689376	0.0112682	0.000446998	7.04955e-06	2.81215e-05	0.00441179	0.000631826	0	0	0	0	0	0	0	0	0	0
k__Bacteria|p__Bacteroidota|c__Bacteroidia|o__Bacteroidales|f__Muribaculaceae|g__Duncaniella|s__Duncaniella_freteri	0.000558255	0.000415994	6.26083e-05	3.51247e-05	0.000221092	0.00263041	0.000327401	0.0143956	0.000121655	0.00744767	0.00102724	0.00047232	0.000656168	0.000190164	9.47739e-05	3.49113e-05	0.000112064	0.000358126	0.000320485	0	1.41678e-05	7.65638e-06	6.27735e-06	0	3.47186e-05
k__Bacteria|p__Bacillota|c__Clostridia|o__Lachnospirales|f__Lachnospiraceae|g__Blautia|s__Blautia_producta	0	0	0	0	0	8.80254e-05	0.000409252	0	0	0	0.0105174	0	0.000740532	0.0187706	0.000350376	0	0	0	4.00606e-06	0	0	0	0	0	0
k__Bacteria|p__Bacillota|c__Clostridia|o__Lachnospirales|f__Lachnospiraceae|g__Lacrimispora|s__Lacrimispora_xylanolytica	1.03381e-05	0.000183037	6.26083e-05	1.40499e-05	0.000884369	0.000113915	1.36417e-05	0.000131467	0	6.82229e-05	0	4.22973e-05	0.00031871	0	0	0	0.00149759	0.000963236	0.00619336	0.00358262	9.20908e-05	0.000160784	6.90508e-05	3.25108e-05	0.000451342
k__Bacteria|p__Bacteroidota|c__Bacteroidia|o__Bacteroidales|f__Bacteroidaceae|g__Bacteroides|s__Bacteroides_uniformis	4.13522e-05	0.000133118	0	2.10748e-05	0	0.000108737	0.000177342	0.00122264	0.00052717	0.000545783	0.0131005	0	0.00853956	0.00377402	0.00136417	3.49113e-05	2.03753e-05	4.93967e-05	4.40666e-05	0	4.25035e-05	1.9141e-05	1.25547e-05	0	0
k__Bacteria|p__Bacillota|c__Bacilli|o__Lactobacillales|f__Lactobacillaceae|g__Limosilactobacillus|s__Limosilactobacillus_portuensis	1.03381e-05	0.00401018	0.00164868	0	0	0.00996759	0.0109952	0	0	1.13705e-05	0	0	9.37383e-06	0	0	0	0	0	0.000164248	0	0	1.9141e-05	0.000251094	2.43831e-05	0
k__Bacteria|p__Bacillota|c__Bacilli|o__Lactobacillales|f__Lactobacillaceae|g__Limosilactobacillus|s__Limosilactobacillus_fastidiosus	0	0.00490873	0.00484171	0	0	2.07119e-05	1.36417e-05	0	0	0	0	0	0	0	0	0	0	0	0	0	0	0	1.25547e-05	0	0
k__Bacteria|p__Bacillota|c__Bacilli|o__Lactobacillales|f__Lactobacillaceae|g__Ligilactobacillus|s__Ligilactobacillus_animalis	0.000537579	0.000332795	0.000313041	1.40499e-05	0	0.000150161	0.000402431	0.000289226	0.000135172	0.000250151	1.71922e-05	3.52478e-05	1.87477e-05	0.000105321	1.43597e-05	0.000209468	0.00646916	0.00281561	7.61151e-05	0.00492611	0.000304608	9.9533e-05	0.00886361	0.00102409	3.47186e-05
k__Bacteria|p__Bacillota|c__Clostridia|o__Eubacteriales|f__Oscillospiraceae|g__Flavonifractor|s__Flavonifractor_plautii	0.00145767	0.00342779	0.000751299	0.000231823	0	0.000165695	0.000429714	0.000920266	0.00175723	0.00151227	0.00158598	5.63964e-05	8.43645e-05	0.00586581	0.00193281	0	0.000183378	9.87935e-05	0.00124989	0	2.83356e-05	1.9141e-05	1.25547e-05	3.25108e-05	0.000972121
k__Bacteria|p__Bacillota|c__Clostridia|o__Eubacteriales|f__Eubacteriaceae|g__Eubacterium|s__Eubacterium_coprostanoligenes	0.000568593	0.000599032	0.000563474	0.00129961	0.000442184	0.000103559	0.000143238	0.00109117	0.00243309	0.000295633	0.00011175	0.000204437	0.00153731	0	5.74387e-06	0	0.00103914	0.00132136	0.00504763	0	0.000170014	5.74229e-05	0	4.06385e-06	0.00361073
k__Bacteria|p__Bacillota|c__Clostridia|o__Lachnospirales|f__Lachnospiraceae|g__Lacrimispora|s__Lacrimispora_saccharolytica	0	0.000133118	0	1.40499e-05	0.000221092	6.21356e-05	4.09252e-05	3.944e-05	2.70343e-05	0	0	4.93469e-05	0.00031871	0	0	3.49113e-05	0.00078445	0.000531015	0.00308066	0.000447828	2.12517e-05	8.80484e-05	6.90508e-05	1.62554e-05	0.000312467
k__Bacteria|p__Bacteroidota|c__Bacteroidia|o__Bacteroidales|f__Rikenellaceae|g__Alistipes|s__Alistipes_timonensis	0.000930425	0.00174718	0.000667821	0.000203723	0	0.00164142	0.000279655	0.00333925	0.000959719	0.00588991	0.00274216	0.00124777	0.00255906	0.000547086	9.47739e-05	0	3.0563e-05	2.46984e-05	0.000176267	0	7.7923e-05	0.000179925	0.000131824	0.000146299	0.000451342
k__Bacteria|p__Bacillota|c__Clostridia|o__Eubacteriales|f__Butyricicoccaceae|g__Butyricicoccus|s__Butyricicoccus_pullicaecorum	0.0018195	0.000249596	0.000104347	1.40499e-05	0	0.00311714	0.000995846	0.00650759	0.00825899	0.00509398	0	0.000126892	3.74953e-05	0	0	0	0	0	3.60545e-05	0	0	0	0	4.06385e-06	0
k__Bacteria|p__Bacteroidota|c__Bacteroidia|o__Bacteroidales|f__Muribaculaceae|g__Sangeribacter|s__Sangeribacter_muris	0.000920087	0.00168062	2.08694e-05	0	0	0.00338121	0.00128914	0.00187997	0.00231144	0.00125075	0.00160318	0.00561144	0.00248406	0.00027208	0.00010339	0	1.01877e-05	1.23492e-05	0	0	0	7.65638e-06	0	0	0
k__Bacteria|p__Bacillota|c__Clostridia|o__Lachnospirales|f__Lachnospiraceae|g__Roseburia|s__Roseburia_intestinalis	5.16903e-05	1.66398e-05	0	0.000365297	0.00132655	3.62458e-05	0.000115955	0	0	5.68524e-05	0	0	0	0	0	0	0.000906701	0.00124727	0.00227544	0	0.000212517	8.42202e-05	0.000150656	1.21916e-05	0.000347186
k__Bacteria|p__Bacillota|c__Bacilli|o__Lactobacillales|f__Lactobacillaceae|g__Lactobacillus|s__Lactobacillus_gasseri	2.06761e-05	3.32795e-05	0.000813907	9.13242e-05	0.000221092	0.00066278	0.000361506	0.00189312	0.000581238	0.000420708	4.29806e-06	0.000204437	0.000149981	5.55863e-05	5.74387e-06	0.000349113	0.00559302	0.000740951	0.000877327	0	0.00012751	9.9533e-05	0.00866901	0.000788387	3.47186e-05
k__Bacteria|p__Bacteroidota|c__Bacteroidia|o__Bacteroidales|f__Muribaculaceae|g__Duncaniella|s__Duncaniella_dubosii	4.13522e-05	0	0	0	0	0.00233526	0.00507472	0.00586341	0	0.000966491	0	0.00905162	0	0	0	0	0	0	0	0	0	0	0	0	0
k__Bacteria|p__Bacteroidota|c__Bacteroidia|o__Bacteroidales|f__Bacteroidaceae|g__Bacteroides|s__Bacteroides_caecimuris	0.000785692	0.00266236	0.000166955	1.40499e-05	0	0.00119611	0.000920817	0.000617893	0.00728575	0.000136446	0.000730671	0.000274933	0.0014342	0.000201866	0.000123493	0	0.00013244	9.87935e-05	0.000116176	0	0	7.27356e-05	0.000376641	0.00028447	0.00135403
k__Bacteria|p__Bacillota|c__Clostridia|o__Eubacteriales|f__Oscillospiraceae|g__Vescimonas|s__Vescimonas_fastidiosa	0.000578931	0.000266236	4.17388e-05	7.02494e-06	0	2.58898e-05	6.13878e-05	0.00937356	0.00542038	0.00452545	2.14903e-05	9.86937e-05	0.000103112	0	0	6.98227e-05	0	0	0.00015223	0.000447828	0	3.82819e-06	8.78828e-05	8.1277e-06	0.000138874
k__Bacteria|p__Bacillota|c__Clostridia|o__Lachnospirales|f__Lachnospiraceae|g__Kineothrix|s__Kineothrix_alysoides	0.00130259	0.00537464	0.000876516	0	0	0.00211779	0.00231909	0.00148557	0.00164909	0.000557154	0	7.04955e-06	1.87477e-05	0	0	0.000279291	3.0563e-05	4.93967e-05	4.40666e-05	0.000447828	5.66713e-05	7.65638e-06	0	0	0.000104156
k__Bacteria|p__Bacillota|c__Bacilli|o__Bacillales|f__Bacillaceae|g__Bacillus|s__Bacillus_stercoris	0	0	0	0	0	0	0	0	0	0	0	0	1.87477e-05	0	0	0.000139645	0.00126327	0.00170419	0	0.00179131	0.000446286	9.57048e-05	0.000338977	0.000134107	0.0143041
k__Bacteria|p__Bacillota|c__Clostridia|o__Eubacteriales|f__Eubacteriales__Incertae__sedis|g__Colidextribacter|s__Colidextribacter_massiliensis	0.000196423	0.000582392	0.000187825	0.000393397	0.000221092	5.17797e-05	0.000190984	0.000223493	0.00105434	0.000443449	2.14903e-05	0.000211487	0.000271841	0	0	0.000104734	0.0064386	0.00171654	0.00128194	0.000447828	0.000184182	9.57048e-05	0.000112992	0.000117852	0.00430511
k__Bacteria|p__Bacillota|c__Erysipelotrichia|o__Erysipelotrichales|f__Erysipelotrichaceae|g__Allobaculum|s__Allobaculum_stercoricanis	0	0	0	3.51247e-05	0	0.000424593	0.00105041	0	0	0	0.00551871	0	0.00930821	0.000930339	0.00119185	0	0	0	4.00606e-05	0	0	0	0	0	0
k__Bacteria|p__Thermodesulfobacteriota|c__Desulfovibrionia|o__Desulfovibrionales|f__Desulfovibrionaceae|g__Desulfovibrio|s__Desulfovibrio_porci	0.000930425	0.00111486	0.000667821	0	0	0.000144983	0	0	0	0	7.73651e-05	0	4.68691e-05	0.000152131	0	0	0.00673404	0.00365536	0	0	0.000821733	4.21101e-05	0.000131824	0.00010566	0.00277749
k__Bacteria|p__Bacillota|c__Erysipelotrichia|o__Erysipelotrichales|f__Coprobacillaceae|g__Thomasclavelia|s__Thomasclavelia_ramosa	0	0	0	0	0	0	0	0	0	0	0.0163455	0	0.00158418	0	0	0	0	0	0	0	0	0	6.27735e-06	0	0
k__Bacteria|p__Pseudomonadota|c__Gammaproteobacteria|o__Enterobacterales|f__Enterobacteriaceae|g__Escherichia|s__Escherichia_fergusonii	0	0	2.08694e-05	7.02494e-06	0	0.000491907	0	2.62933e-05	0	0	0.00569063	0.00182583	0.00012186	5.85119e-06	0	0.000733138	0.00363699	0	2.40363e-05	0.00358262	2.83356e-05	3.82819e-05	2.51094e-05	0	0.000555498
k__Bacteria|p__Bacteroidota|c__Bacteroidia|o__Bacteroidales|f__Bacteroidaceae|g__Bacteroides|s__Bacteroides_rodentium	0.000186085	0.000366075	6.26083e-05	0.000161574	0	0.000191585	0.000579773	0.00466706	0.00182482	0.00196709	4.72787e-05	0	0.00135921	3.21815e-05	0.00195866	0	0.000101877	0.000160539	0.000200303	0	2.83356e-05	6.50792e-05	5.64961e-05	0	0
k__Bacteria|p__Pseudomonadota|c__Betaproteobacteria|o__Burkholderiales|f__Alcaligenaceae|g__Achromobacter|s__Achromobacter_kerstersii	0	0	0	0	0	0.000196763	0.00015688	0.00496943	0.00313598	0.00611732	0.000124644	2.11487e-05	4.68691e-05	0.000456393	0.000244115	0	0	0	0	0	0	0	0	0	0
k__Bacteria|p__Bacillota|c__Bacilli|o__Lactobacillales|f__Streptococcaceae|g__Lactococcus|s__Lactococcus_cremoris	0	0	0	0.000899192	0.00331638	0	0	0	0	0	2.14903e-05	0	0	4.38839e-05	1.43597e-05	0.000209468	0.000397319	9.87935e-05	0.00151429	0.00403045	0.000708391	0.00162315	5.64961e-05	2.03193e-05	0.000867965
k__Bacteria|p__Mycoplasmatota|c__Mycoplasmatota__Incertae__sedis|o__Mycoplasmoidales|f__Metamycoplasmataceae|g__Metamycoplasma|s__Metamycoplasma_sualvi	9.30425e-05	0.000282876	0.0045704	0	0	0	0	0	0	0	0	0	0	0	0	0	0	0	0	0	0	0	0	0	0
k__Bacteria|p__Pseudomonadota|c__Betaproteobacteria|o__Burkholderiales|f__Alcaligenaceae|g__Achromobacter|s__Achromobacter_deleyi	0	0	0	0	0	8.80254e-05	0.000109134	0.00454874	0.00277102	0.00544646	0.000124644	1.40991e-05	2.81215e-05	0.000432988	0.000318785	0	0	0	0	0	0	0	0	0	3.47186e-05
k__Bacteria|p__Pseudomonadota|c__Gammaproteobacteria|o__Enterobacterales|f__Enterobacteriaceae|g__Shigella|s__Shigella_flexneri	0	0	2.08694e-05	3.51247e-05	0	0.000595466	0	0	1.35172e-05	0	0.00557459	0.00224881	8.43645e-05	1.17024e-05	0	0.000558581	0.00222091	1.23492e-05	5.20787e-05	0.00179131	3.54195e-05	1.14846e-05	1.25547e-05	8.1277e-06	0.000277749
k__Bacteria|p__Bacteroidota|c__Bacteroidia|o__Bacteroidales|f__Rikenellaceae|g__Alistipes|s__Alistipes_putredinis	0.000444536	0.000965106	2.08694e-05	0.000245873	0.00110546	0.000657602	0.00172568	0.000210346	0.000378481	0.000341115	0.000623219	0.000620361	0.0012186	9.06934e-05	2.87194e-06	0	0.00013244	0.000506317	0.000737115	0	7.08391e-06	6.50792e-05	3.76641e-05	0.000191001	0.00152762
k__Bacteria|p__Bacillota|c__Clostridia|o__Eubacteriales|f__Eubacteriales Family XIII. Incertae Sedis|g__Ihubacter|s__Ihubacter_massiliensis	0.000444536	0.000665591	0.000125217	8.42993e-05	0	0.0003055	0.000586594	0.00111747	0.00123006	0.00147816	1.28942e-05	0.00063446	2.81215e-05	0	0.000152213	0.000104734	7.13136e-05	0.000111143	2.40363e-05	0.000895656	6.37552e-05	0	1.25547e-05	1.62554e-05	0.000798528
k__Bacteria|p__Bacillota|c__Clostridia|o__Eubacteriales|f__Butyricicoccaceae|g__Agathobaculum|s__Agathobaculum_butyriciproducens	1.03381e-05	1.66398e-05	6.26083e-05	0	0	4.66017e-05	0.000102313	0.000170906	0.000229792	0.00022741	0.000528662	4.93469e-05	0	0.00226148	0.00802419	0	0	0	0	0	0	0	0	0	0
k__Bacteria|p__Bacillota|c__Bacilli|o__Lactobacillales|f__Lactobacillaceae|g__Limosilactobacillus|s__Limosilactobacillus_agrestis	0	1.66398e-05	0.000834777	7.02494e-06	0	0.00125307	0.00105723	0.00219549	0.000648824	0.000397967	0	2.11487e-05	0.000159355	8.77678e-06	0	0.000314202	2.03753e-05	3.70476e-05	0.000120182	0	9.20908e-05	8.0392e-05	0.00229751	0.000357619	0
k__Bacteria|p__Bacillota|c__Clostridia|o__Lachnospirales|f__Lachnospiraceae|g__Enterocloster|s__Enterocloster_aldenensis	0.000589269	0.000532473	0	0	0	0	0	0	0	0	0.00117767	0	0.00216535	0.00431818	0.000858709	0	0	0	0	0.000447828	0	0	0	0	0
k__Bacteria|p__Pseudomonadota|c__Betaproteobacteria|o__Burkholderiales|f__Sutterellaceae|g__Turicimonas|s__Turicimonas_muris	0.000227437	0.000183037	0	0	0	6.73136e-05	0.000170522	3.944e-05	0	7.95934e-05	0.00461612	7.04955e-05	0.00406824	0.000105321	0.000126365	0	0	3.70476e-05	4.00606e-06	0	0	0	0	0	6.94372e-05
k__Bacteria|p__Bacillota|c__Clostridia|o__Eubacteriales|f__Eubacteriales__Incertae__sedis|g__Intestinimonas|s__Intestinimonas_butyriciproducens	0.000485889	0.000815349	0	0.000561995	0.000663277	2.07119e-05	6.13878e-05	0.00135411	0.000581238	0.000454819	8.59612e-06	0.000112793	0.00012186	0	1.14877e-05	3.49113e-05	0.000254691	0.000160539	0.000328497	0	7.08391e-06	1.53128e-05	3.13867e-05	0.000142235	0.000138874
k__Bacteria|p__Bacillota|c__Clostridia|o__Eubacteriales|f__Oscillospiraceae|g__Pseudoflavonifractor|s__Pseudoflavonifractor_phocaeensis	6.20283e-05	0.000615671	0.000146086	2.80998e-05	0	0.000108737	0.000163701	0.000828239	0.00332522	0.000250151	8.59612e-06	0.000169189	5.6243e-05	0	5.74387e-06	0	0.000590884	0.000259333	0.000705066	0	0	2.29691e-05	2.51094e-05	8.1277e-06	0.000381905
k__Bacteria|p__Bacillota|c__Clostridia|o__Eubacteriales|f__Clostridiaceae|g__Clostridium|s__Clostridium_transplantifaecale	0	3.32795e-05	0	0	0	0	6.82086e-06	1.31467e-05	0	0	0.00171063	0	0.00328084	0.00276761	0.000959227	3.49113e-05	2.03753e-05	2.46984e-05	0	0.000447828	0	0	0	4.06385e-06	0
k__Bacteria|p__Bacillota|c__Clostridia|o__Lachnospirales|f__Lachnospiraceae|g__Qiania|s__Qiania_dongpingensis	5.16903e-05	0.000232957	2.08694e-05	0.00052687	0.000442184	5.17797e-06	5.45669e-05	0.0021429	9.46202e-05	0.000818675	9.88554e-05	0.000183288	0.000206224	0.000163833	0.000180932	0	0	0	0.000849284	0	4.25035e-05	3.82819e-06	0	0	0.000173593
k__Bacteria|p__Bacteroidota|c__Bacteroidia|o__Bacteroidales|f__Bacteroidaceae|g__Bacteroides|s__Bacteroides_oleiciplenus	2.06761e-05	0	0	0	0	0	0	0	0	0	0.00850586	0	4.68691e-05	8.77678e-06	0	0	0	2.46984e-05	4.00606e-06	0	7.08391e-06	0	0	0	0
k__Bacteria|p__Bacillota|c__Clostridia|o__Eubacteriales|f__Oscillospiraceae|g__Dysosmobacter|s__Dysosmobacter_welbionis	0.000454874	0.000199677	2.08694e-05	0.000126449	0.000221092	2.07119e-05	8.86712e-05	0.00115691	0.0025953	0.000727711	1.28942e-05	1.40991e-05	1.87477e-05	1.4628e-05	0	0	9.16889e-05	0.000123492	0.000368557	0	6.37552e-05	3.82819e-05	3.13867e-05	4.06385e-06	0.00024303
k__Bacteria|p__Bacillota|c__Clostridia|o__Lachnospirales|f__Lachnospiraceae|g__Faecalimonas|s__Faecalimonas_umbilicata	2.06761e-05	8.31988e-05	0	9.83491e-05	0	0.000657602	0.0014051	0.000604746	0.000135172	0.000500301	3.86826e-05	0.000747252	0.0012186	5.85119e-06	5.16949e-05	0	0.000142627	0.000135841	0.000733108	0	0.000198349	0	6.27735e-06	8.1277e-06	0.000555498
k__Bacteria|p__Bacillota|c__Clostridia|o__Eubacteriales|f__Eubacteriales__Incertae__sedis|g__Intestinimonas|s__Intestinimonas_timonensis	0.000289466	0.000116478	0.000292172	7.02494e-06	0	0.00035728	0.000300118	0.00117005	0.00128413	0.000784563	1.28942e-05	0.000281982	7.49906e-05	5.85119e-06	2.87194e-06	0	0.000601072	0.00014819	5.20787e-05	0	0	7.65638e-06	1.8832e-05	2.03193e-05	0.000381905
k__Bacteria|p__Bacillota|c__Clostridia|o__Lachnospirales|f__Lachnospiraceae|g__Anaerostipes|s__Anaerostipes_faecis	2.06761e-05	1.66398e-05	0	0	0	0	0	0	0	0	0.00417342	0	1.87477e-05	0.00309235	4.02071e-05	0	0	0	0	0	0	0	0	0	0
k__Bacteria|p__Bacillota|c__Bacilli|o__Lactobacillales|f__Streptococcaceae|g__Streptococcus|s__Streptococcus_thermophilus	0	4.99193e-05	4.17388e-05	0	0	4.66017e-05	2.72835e-05	1.31467e-05	0	0	0.000906891	0	0.00362767	0.00130481	0.000537052	0	0	0	8.01211e-06	0	0	0	0	0	0
k__Bacteria|p__Bacillota|c__Bacilli|o__Lactobacillales|f__Streptococcaceae|g__Streptococcus|s__Streptococcus_acidominimus	0	0	2.08694e-05	0	0	0	6.82086e-06	0	0	0	2.14903e-05	0	1.87477e-05	2.34047e-05	1.14877e-05	0	0.000641822	0.00091384	0	0	0.000191266	0.000118674	8.16055e-05	4.06385e-06	0.0040968
k__Bacteria|p__Bacteroidota|c__Bacteroidia|o__Bacteroidales|f__Tannerellaceae|g__Parabacteroides|s__Parabacteroides_merdae	1.03381e-05	0	0	0.000259923	0.000221092	7.24915e-05	0.000252372	0.000223493	0	0.000432078	0	0.000352478	0.00056243	0	0	6.98227e-05	0.000336193	1.23492e-05	0.000837266	0	2.83356e-05	3.44537e-05	6.27735e-06	6.09578e-05	0.000416623
k__Bacteria|p__Bacillota|c__Clostridia|o__Eubacteriales|f__Oscillospiraceae|g__Ruminococcus|s__Ruminococcus_gauvreauii	0	0	0	0	0	1.55339e-05	6.82086e-06	0	0	0	4.29806e-06	0	0.00629921	2.04792e-05	0	0	0	0	0	0	0	0	0	0	0
k__Bacteria|p__Pseudomonadota|c__Betaproteobacteria|o__Burkholderiales|f__Alcaligenaceae|g__Achromobacter|s__Achromobacter_spanius	0	0	0	0	0	3.10678e-05	8.18504e-05	0.00189312	0.00147337	0.00202395	8.16632e-05	7.04955e-06	0	0.000336443	0.00017806	0	0	0	0	0	0	0	0	0	0
k__Bacteria|p__Pseudomonadota|c__Gammaproteobacteria|o__Pasteurellales|f__Pasteurellaceae|g__Rodentibacter|s__Rodentibacter_pneumotropicus	0	0	0	0	0	1.03559e-05	2.04626e-05	0	0	0	3.86826e-05	7.04955e-05	6.56168e-05	2.34047e-05	1.14877e-05	0	2.03753e-05	0.000246984	0	0	0	0	0	0	0.0054161
k__Bacteria|p__Bacteroidota|c__Bacteroidia|o__Bacteroidales|f__Rikenellaceae|g__Alistipes|s__Alistipes_okayasuensis	0	0	0	0	0	0.000600644	0.000968563	0	0	0	0.000128942	0.0016214	0.000703037	0.000277931	1.43597e-05	0	0	0	0	0	1.41678e-05	3.06255e-05	0.000194598	0.000934686	0
k__Bacteria|p__Bacillota|c__Clostridia|o__Lachnospirales|f__Lachnospiraceae|g__Acetatifactor|s__Acetatifactor_muris	0.00120955	0.000615671	0.000125217	0.000105374	0	3.10678e-05	6.13878e-05	0	0	0	0	0	5.6243e-05	0	0	0	0	0	0.00210318	0	1.41678e-05	0	0	0	0
k__Bacteria|p__Bacillota|c__Bacilli|o__Bacillales|f__Bacillaceae|g__Bacillus|s__Bacillus_inaquosorum	0	0	0	0	0	0	0	0	0	0	0	0	0	0	0	0.000174557	0.000468632	0.000370476	0	0.000447828	0.000120426	2.29691e-05	0.00018832	4.87662e-05	0.00308996
k__Bacteria|p__Pseudomonadota|c__Gammaproteobacteria|o__Enterobacterales|f__Enterobacteriaceae|g__Escherichia|s__Escherichia_marmotae	0	0	0	0	0	0	0	0	0	1.13705e-05	0.00287111	0.000352478	0	0	0	0.000139645	0.00047882	0	0	0.000895656	0	0	0	0	0
k__Bacteria|p__Bacillota|c__Bacilli|o__Lactobacillales|f__Enterococcaceae|g__Enterococcus|s__Enterococcus_gallinarum	0	0	0	1.40499e-05	0	0	0	2.62933e-05	0	0	2.57884e-05	0	0.00239033	2.92559e-06	0	0	0.000804825	0.000728602	4.00606e-05	0	7.08391e-06	0	1.25547e-05	1.62554e-05	0.000138874
k__Bacteria|p__Bacillota|c__Clostridia|o__Lachnospirales|f__Lachnospiraceae|g__Luxibacter|s__Luxibacter_massiliensis	0	0	0	0	0	0	0	0	0	0	0	0	0.00464004	0	0	0	0	0	0	0	0	0	0	0	0
k__Bacteria|p__Bacillota|c__Clostridia|o__Lachnospirales|f__Lachnospiraceae|g__Hungatella|s__Hungatella_effluvii	0	0	0	0	0	0	0	0	0	0	0.00322784	0	0	0.00119364	4.88229e-05	0	0	0	0	0	0	0	0	0	0
k__Bacteria|p__Bacillota|c__Clostridia|o__Lachnospirales|f__Lachnospiraceae|g__Enterocloster|s__Enterocloster_clostridioformis	6.20283e-05	1.66398e-05	0	7.02494e-06	0	0	6.82086e-06	3.944e-05	0	2.2741e-05	0.000756459	0	4.68691e-05	0.00255112	2.29755e-05	0	5.09383e-05	8.64443e-05	8.01211e-06	0.000447828	7.08391e-06	0	0	0	0
k__Bacteria|p__Bacillota|c__Bacilli|o__Lactobacillales|f__Lactobacillaceae|g__Lactobacillus|s__Lactobacillus_paragasseri	0	0	0.000166955	3.51247e-05	0	0.000196763	8.86712e-05	0.000539013	0.000121655	0.000136446	0	7.75451e-05	7.49906e-05	2.34047e-05	2.87194e-06	0.000279291	0.00078445	0.000135841	0.000256388	0	2.83356e-05	2.67973e-05	0.000790946	0.000101596	0
k__Bacteria|p__Bacillota|c__Bacilli|o__Bacillales|f__Bacillaceae|g__Bacillus|s__Bacillus_cabrialesii	0	0	0	0	0	0	0	0	0	0	0	0	0	0	0	0	0.000539946	0.000370476	0	0	0.000120426	1.53128e-05	0.00021343	6.90855e-05	0.00277749
k__Bacteria|p__Bacillota|c__Bacilli|o__Lactobacillales|f__Streptococcaceae|g__Streptococcus|s__Streptococcus_lutetiensis	0	0	4.17388e-05	0	0	0	6.82086e-06	0	0	0	0.000717776	0	0.000534308	0.00183435	0.000571516	0	0	0	8.01211e-06	0	7.08391e-06	0	6.27735e-06	0	0.000138874
k__Bacteria|p__Bacillota|c__Bacilli|o__Lactobacillales|f__Enterococcaceae|g__Enterococcus|s__Enterococcus_faecalis	0	0	4.17388e-05	0	0	0	0	0	0	6.82229e-05	0	0	0.000159355	2.92559e-06	0	0.000314202	0.000315817	9.87935e-05	0	0.00268697	7.08391e-06	0	2.51094e-05	0	0.000277749
k__Bacteria|p__Pseudomonadota|c__Gammaproteobacteria|o__Enterobacterales|f__Enterobacteriaceae|g__Klebsiella|s__Klebsiella_pneumoniae	0	0	0	0.000358272	0	2.58898e-05	0	3.944e-05	0	0.000284262	0.000292268	0	1.87477e-05	0.000108247	0	0.000139645	0	0	8.81333e-05	0.00223914	0	0	0	2.03193e-05	0
k__Bacteria|p__Bacillota|c__Clostridia|o__Lachnospirales|f__Lachnospiraceae|g__Lachnoclostridium|s__Clostridium_scindens	1.03381e-05	0	0	7.02494e-06	0	0	0	0.00015776	0.0027575	0.000272892	0	7.04955e-06	1.87477e-05	0	0	3.49113e-05	4.07506e-05	0.000111143	4.40666e-05	0	4.25035e-05	0	0	0	3.47186e-05
k__Bacteria|p__Bacillota|c__Clostridia|o__Eubacteriales|f__Eubacteriales__Incertae__sedis|g__Intestinimonas|s__Intestinimonas_massiliensis	0.000144733	0.000166398	0	5.61995e-05	0	1.55339e-05	0.00015688	0.000368106	0.000391998	0.000341115	3.86826e-05	4.93469e-05	8.43645e-05	4.09583e-05	2.29755e-05	0	0.000315817	8.64443e-05	0.000280424	0	0.000141678	4.21101e-05	5.02188e-05	6.50216e-05	0.000173593
k__Bacteria|p__Bacillota|c__Negativicutes|o__Veillonellales|f__Veillonellaceae|g__Veillonella|s__Veillonella_criceti	0	0	0	0	0	5.17797e-06	0.000115955	0	0	0	0	0	0	0	0	0	0	0	0	0	0	0	6.27735e-06	0	0
k__Bacteria|p__Bacillota|c__Clostridia|o__Lachnospirales|f__Lachnospiraceae|g__Faecalicatena|s__Faecalicatena_faecalis	0	0	2.08694e-05	1.40499e-05	0	1.55339e-05	3.41043e-05	6.57333e-05	5.40687e-05	0.000102334	4.29806e-06	0.000359527	0.00194976	2.92559e-05	0	0	2.03753e-05	0	2.80424e-05	0	0.00012751	7.65638e-06	0	4.06385e-06	3.47186e-05
k__Bacteria|p__Pseudomonadota|c__Gammaproteobacteria|o__Enterobacterales|f__Enterobacteriaceae|g__Shigella|s__Shigella_boydii	0	0	2.08694e-05	0	0	0.000233009	0	0	0	0	0.00199	0.000683806	1.87477e-05	0	0	0.000104734	0.000101877	0	4.00606e-06	0	0	3.82819e-06	1.25547e-05	0	0
k__Bacteria|p__Bacillota|c__Bacilli|o__Bacillales|f__Bacillaceae|g__Bacillus|s__Bacillus_halotolerans	0	0	0	0	0	0	0	0	0	0	0	0	0	0	0	0	0.000142627	0.000172889	0	0.000447828	5.66713e-05	2.29691e-05	0.000112992	2.43831e-05	0.00211783
k__Bacteria|p__Bacillota|c__Clostridia|o__Lachnospirales|f__Anaerotignaceae|g__Anaerotignum|s__Anaerotignum_lactatifermentans	8.27044e-05	0	2.08694e-05	0.000126449	0	1.03559e-05	6.82086e-06	0.000696772	0	0.000204669	0	0.000148041	0.000178103	0	0	0	1.01877e-05	1.23492e-05	0.00015223	0	0	0	1.8832e-05	0	0
k__Bacteria|p__Bacillota|c__Bacilli|o__Bacillales|f__Bacillaceae|g__Bacillus|s__Bacillus_vallismortis	0	0	0	0	0	0	0	0	0	0	0	0	0	0	0	3.49113e-05	0.000142627	0.000160539	0	0.000447828	1.41678e-05	3.82819e-06	8.78828e-05	2.8447e-05	0.00201368
k__Bacteria|p__Bacillota|c__Clostridia|o__Lachnospirales|f__Lachnospiraceae|g__Merdimonas|s__Merdimonas_faecis	0	0	0	3.51247e-05	0.000442184	0	0	2.62933e-05	0.000243309	7.95934e-05	0	5.63964e-05	0	0	0	0	0.000193565	4.93967e-05	0.000116176	0	3.54195e-05	0	1.8832e-05	4.06385e-06	0.000833247
k__Bacteria|p__Bacillota|c__Bacilli|o__Bacillales|f__Bacillaceae|g__Calidifontibacillus|s__Calidifontibacillus_erzurumensis	0	0	0	0	0	0	0	0	0	0	0	0	0	0	0	0	0.000163003	0.000222285	0	0	9.20908e-05	7.65638e-06	4.39414e-05	2.03193e-05	0.00215255
k__Bacteria|p__Pseudomonadota|c__Gammaproteobacteria|o__Enterobacterales|f__Enterobacteriaceae|g__Klebsiella|s__Klebsiella_oxytoca	0	0	0	0	0	0	0	0	0	0	0.00257884	0	8.43645e-05	5.85119e-06	2.87194e-06	0	0	1.23492e-05	0	0	0	0	0	0	0
k__Bacteria|p__Bacillota|c__Clostridia|o__Lachnospirales|f__Lachnospiraceae|g__Mediterraneibacter|s__Ruminococcus_torques	9.30425e-05	0	2.08694e-05	0	0	9.83814e-05	0	0	0	0	0	0	0	0	0	0	0	0	8.81333e-05	0	3.54195e-05	1.14846e-05	6.27735e-06	4.06385e-06	0
k__Bacteria|p__Bacillota|c__Clostridia|o__Peptostreptococcales|f__Peptostreptococcaceae|g__Clostridioides|s__Clostridioides_difficile	0	0	0	0	0	0	0	0	0	0	0	0	0.00260592	0	0	0	0	0	0	0	0	0	0	0	0
k__Bacteria|p__Bacillota|c__Clostridia|o__Eubacteriales|f__Oscillospiraceae|g__Oscillospiraceae__Incertae__sedis|s__Clostridium_viride	1.03381e-05	0	0	0	0	0	0	0.00124893	2.70343e-05	0.00094375	4.29806e-06	0	0	2.34047e-05	8.61581e-06	0	3.0563e-05	2.46984e-05	4.00606e-06	0	7.08391e-06	0	0	4.06385e-05	0
k__Bacteria|p__Pseudomonadota|c__Gammaproteobacteria|o__Enterobacterales|f__Enterobacteriaceae|g__Shigella|s__Shigella_sonnei	0	0	0	0	0.000221092	0.000186407	6.82086e-06	1.31467e-05	0	0	0.00121205	0.000380676	9.37383e-06	5.85119e-06	0	0	0.000356568	0	0	0	7.08391e-06	3.82819e-06	1.25547e-05	0	0.000104156
k__Bacteria|p__Bacillota|c__Clostridia|o__Peptostreptococcales|f__Peptostreptococcaceae|g__Romboutsia|s__Romboutsia_ilealis	0	0	0	0	0	0	0	0	0	0	0	0	0	0	0	0	1.01877e-05	0	0	0	0	0	0	0.00245457	0
k__Bacteria|p__Pseudomonadota|c__Gammaproteobacteria|o__Enterobacterales|f__Enterobacteriaceae|g__Shigella|s__Shigella_dysenteriae	0	0	0	0	0	0	0	0	0	0	0.00220061	0.000119842	0	0	0	6.98227e-05	7.13136e-05	0	0	0	0	0	0	0	0
k__Bacteria|p__Pseudomonadota|c__Gammaproteobacteria|o__Pseudomonadales|f__Pseudomonadaceae|g__Pseudomonas|s__Pseudomonas_edaphica	0	0	0	0	0	1.03559e-05	6.82086e-06	0.000723066	0.000337929	0.00094375	3.43845e-05	0	0	0.000269155	4.02071e-05	0	0	0	0	0	0	0	0	0	0
k__Bacteria|p__Campylobacterota|c__Epsilonproteobacteria|o__Campylobacterales|f__Helicobacteraceae|g__Helicobacter|s__Helicobacter_mastomyrinus	0	0	0	0	0.000884369	0	0	0	0	0	0	0	0.000365579	2.92559e-06	2.87194e-05	0.000593493	2.03753e-05	0	0	0.000447828	0	0	0	0	0
k__Bacteria|p__Pseudomonadota|c__Gammaproteobacteria|o__Pseudomonadales|f__Pseudomonadaceae|g__Pseudomonas|s__Pseudomonas_paralactis	0	0	0	0	0	0	0	0.000683626	0.000446067	0.0006936	2.57884e-05	0	0	0.000415434	6.03107e-05	0	0	0	0	0	0	0	0	0	0
k__Bacteria|p__Bacillota|c__Clostridia|o__Eubacteriales|f__Oscillospiraceae|g__Anaerotruncus|s__Anaerotruncus_massiliensis	0.000144733	0.000399354	0.000104347	2.10748e-05	0	2.58898e-05	8.86712e-05	0.000341813	0	0.000193298	1.28942e-05	0	3.74953e-05	1.75536e-05	8.61581e-06	0	0	0	5.60848e-05	0	7.08391e-06	7.65638e-06	3.13867e-05	8.1277e-06	0
k__Bacteria|p__Bacillota|c__Clostridia|o__Eubacteriales|f__Eubacteriales Family XIII. Incertae Sedis|g__Zhenpiania|s__Zhenpiania_hominis	1.03381e-05	4.99193e-05	6.26083e-05	7.02494e-06	0	1.55339e-05	4.7746e-05	5.25866e-05	4.05515e-05	3.41115e-05	0	4.93469e-05	9.37383e-06	0	0	0	2.03753e-05	0.000111143	4.00606e-05	0	0.000269189	2.67973e-05	1.25547e-05	4.06385e-06	0.000138874
k__Bacteria|p__Pseudomonadota|c__Gammaproteobacteria|o__Pseudomonadales|f__Pseudomonadaceae|g__Pseudomonas|s__Pseudomonas_costantinii	0	0	0	0	0	5.17797e-06	2.04626e-05	0.000604746	0.000419032	0.000818675	6.01729e-05	0	9.37383e-06	0.000286708	4.30791e-05	0	0	0	0	0	0	0	0	0	0
k__Bacteria|p__Actinomycetota|c__Coriobacteriia|o__Eggerthellales|f__Eggerthellaceae|g__Adlercreutzia|s__Adlercreutzia_muris	2.06761e-05	0.000166398	0	0.000203723	0	1.03559e-05	3.41043e-05	0.000210346	0.000135172	7.95934e-05	0	7.04955e-06	0	0	0	0	0	0.000209936	0.000104157	0	0	0	0	0	0.000104156
k__Bacteria|p__Bacillota|c__Bacilli|o__Lactobacillales|f__Lactobacillaceae|g__Ligilactobacillus|s__Ligilactobacillus_apodemi	4.13522e-05	0	2.08694e-05	0	0	2.58898e-05	0.000122776	2.62933e-05	1.35172e-05	2.2741e-05	0	0	0	5.85119e-06	0	0	0.000397319	0.000135841	8.01211e-06	0	2.83356e-05	1.14846e-05	0.000979266	8.94047e-05	0
k__Bacteria|p__Bacillota|c__Clostridia|o__Lachnospirales|f__Lachnospiraceae|g__Wansuia|s__Wansuia_hejianensis	4.13522e-05	0.000116478	0	0	0	0.000119093	0.000504744	0.000368106	0	0.000329744	0	8.45946e-05	0	0	0	0	1.01877e-05	0	4.00606e-06	0	0	0	0	0	0
k__Bacteria|p__Bacillota|c__Clostridia|o__Lachnospirales|f__Lachnospiraceae|g__Lacrimispora|s__Lacrimispora_aerotolerans	1.03381e-05	0	0	0	0.000221092	0	6.82086e-06	1.31467e-05	0	0	0	0	0.000365579	0	0	0	0.000112064	8.64443e-05	0.000168254	0	0	1.53128e-05	6.27735e-06	4.06385e-06	3.47186e-05
k__Bacteria|p__Bacillota|c__Bacilli|o__Lactobacillales|f__Streptococcaceae|g__Lactococcus|s__Lactococcus_raffinolactis	0	1.66398e-05	4.17388e-05	0	0	0	0	0	0	0	0.000670498	0	2.81215e-05	0.00086305	0.000246987	0	0	0	0	0	0	0	0	0	0
k__Bacteria|p__Actinomycetota|c__Coriobacteriia|o__Eggerthellales|f__Eggerthellaceae|g__Adlercreutzia|s__Adlercreutzia_caecimuris	0	1.66398e-05	0	0.000252898	0.000442184	3.62458e-05	6.82086e-06	5.25866e-05	1.35172e-05	1.13705e-05	7.73651e-05	3.52478e-05	0.000112486	8.77678e-06	0	0	1.01877e-05	0.000172889	8.81333e-05	0	0	0	0	0	3.47186e-05
k__Bacteria|p__Bacillota|c__Bacilli|o__Lactobacillales|f__Lactobacillaceae|g__Lactobacillus|s__Lactobacillus_kitasatonis	0.000186085	0.000232957	0.000417388	0	0	0.000186407	0.000463819	0	0	0	0	0	0	0	0	0	0	0	0	0	0	0	0	0	0
k__Bacteria|p__Actinomycetota|c__Coriobacteriia|o__Coriobacteriales|f__Coriobacteriaceae|g__Parvibacter|s__Parvibacter_caecicola	0	0	6.26083e-05	0.000245873	0.000442184	5.17797e-06	2.72835e-05	0.00015776	2.70343e-05	2.2741e-05	1.71922e-05	1.40991e-05	7.49906e-05	8.77678e-06	5.74387e-06	0	0	0	0.000252382	0	0	0	6.27735e-06	0	0
k__Bacteria|p__Bacillota|c__Clostridia|o__Eubacteriales|f__Oscillospiraceae|g__Oscillibacter|s__Oscillibacter_ruminantium	2.06761e-05	1.66398e-05	0	0	0	0	2.04626e-05	0.000525866	0.000540687	0.000125075	4.29806e-06	2.11487e-05	0	5.85119e-06	0	0	3.0563e-05	9.87935e-05	0.000192291	0	3.54195e-05	3.82819e-06	6.27735e-06	4.06385e-06	0
k__Bacteria|p__Bacillota|c__Clostridia|o__Lachnospirales|f__Lachnospiraceae|g__Jutongia|s__Jutongia_hominis	0.000434198	0.00116478	0	0	0	0	0	0	0	0	0	0	0	0	0	0	0	0	0	0	0	0	0	0	0
k__Bacteria|p__Actinomycetota|c__Coriobacteriia|o__Eggerthellales|f__Eggerthellaceae|g__Adlercreutzia|s__Adlercreutzia_equolifaciens	0	0	0	0	0	0.000134627	0.000422894	0	0	0	0.000176221	4.22973e-05	0.000674916	8.48422e-05	8.61581e-05	0	0	0	0	0	0	0	0	0	0
k__Bacteria|p__Bacillota|c__Clostridia|o__Lachnospirales|f__Lachnospiraceae|g__Blautia|s__Blautia_schinkii	0	0	0	0	0	0	0	0	0	0	0.000361037	0	0	0.0012463	1.72316e-05	0	0	0	0	0	0	0	0	0	0
k__Bacteria|p__Campylobacterota|c__Epsilonproteobacteria|o__Campylobacterales|f__Helicobacteraceae|g__Helicobacter|s__Helicobacter_didelphidarum	0	1.66398e-05	0	0	0	0	0	0	0	0	0	0	0	0	0	0	8.15013e-05	2.46984e-05	0	0	2.12517e-05	0.000187581	0.000125547	0.00115413	0
k__Bacteria|p__Bacillota|c__Clostridia|o__Lachnospirales|f__Lachnospiraceae|g__Blautia|s__Blautia_hominis	0	0	0	0	0	0	0	0	0	0	0.00116907	0	6.56168e-05	0.000210643	0.000166572	0	0	0	0	0	0	0	0	0	0
k__Bacteria|p__Bacillota|c__Clostridia|o__Eubacteriales|f__Oscillospiraceae|g__Angelakisella|s__Angelakisella_massiliensis	0.00032048	0.000232957	0.000166955	0	0	2.07119e-05	4.09252e-05	7.88799e-05	5.40687e-05	3.41115e-05	0	0	0	0	0	0	0	0	0	0	0	0	0	0	0
k__Bacteria|p__Bacillota|c__Bacilli|o__Lactobacillales|f__Streptococcaceae|g__Streptococcus|s__Streptococcus_parasuis	0	0	0	0	0	0	0	0	0	0	0.000330951	0	0.000412448	0.000550012	0.000229755	0	1.01877e-05	0	0	0	7.08391e-06	0	0	0	0
k__Bacteria|p__Pseudomonadota|c__Gammaproteobacteria|o__Enterobacterales|f__Enterobacteriaceae|g__Enterobacter|s__Enterobacter_sichuanensis	0	0	0	0	0	5.17797e-06	0.000102313	0	1.35172e-05	0	0	0	0	0	0	3.49113e-05	0	0	4.40666e-05	0.00134348	0	0	0	0	0
k__Bacteria|p__Bacillota|c__Bacilli|o__Lactobacillales|f__Streptococcaceae|g__Streptococcus|s__Streptococcus_thoraltensis	0	0	0	0.000273973	0.000442184	5.17797e-06	1.36417e-05	0	0	0	0	0	0	5.85119e-06	0	0	0	0.000185238	0.000532806	0	7.08391e-06	0	0	0	6.94372e-05
k__Bacteria|p__Bacillota|c__Clostridia|o__Eubacteriales|f__Eubacteriaceae|g__Anaerofustis|s__Anaerofustis_stercorihominis	8.27044e-05	4.99193e-05	0	0	0	0.000160517	0.000170522	1.31467e-05	0	0	6.44709e-05	7.04955e-05	0.000787402	1.75536e-05	8.61581e-06	0	0	0	0	0	0	0	0	0	0
k__Bacteria|p__Pseudomonadota|c__Gammaproteobacteria|o__Pseudomonadales|f__Pseudomonadaceae|g__Pseudomonas|s__Pseudomonas_lurida	0	0	0	0	0	0	0	0.0003944	0.000297378	0.00046619	3.43845e-05	0	0	0.000169684	2.01036e-05	0	0	0	0	0	0	0	0	0	0
k__Bacteria|p__Pseudomonadota|c__Betaproteobacteria|o__Burkholderiales|f__Alcaligenaceae|g__Achromobacter|s__Achromobacter_marplatensis	0	0	0	0	0	1.55339e-05	0	0.000604746	0.000283861	0.000386596	1.71922e-05	0	0	2.04792e-05	2.87194e-05	0	0	0	0	0	0	0	0	0	0
k__Bacteria|p__Bacillota|c__Bacilli|o__Bacillales|f__Staphylococcaceae|g__Staphylococcus|s__Staphylococcus_saprophyticus	0	0	4.17388e-05	0.000358272	0	0	1.36417e-05	0	0	4.54819e-05	0	0	0	0	0	0	0	0	0.000769163	0	0	0	0	0	0
k__Bacteria|p__Pseudomonadota|c__Gammaproteobacteria|o__Lysobacterales|f__Lysobacteraceae|g__Stenotrophomonas|s__Stenotrophomonas_nematodicola	0	0	0	0	0	0.0003055	0.000422894	0	2.70343e-05	3.41115e-05	1.28942e-05	0.000204437	0.000337458	0	2.87194e-06	0	0	0	0	0	0	0	0	0	0
k__Bacteria|p__Bacillota|c__Clostridia|o__Lachnospirales|f__Lachnospiraceae|g__Hungatella|s__Hungatella_hathewayi	2.06761e-05	0	0	0	0	0	0	2.62933e-05	1.35172e-05	3.41115e-05	0.000855314	0	0	0.000307187	2.87194e-06	0	1.01877e-05	0	0	0	0	0	0	0	0
k__Bacteria|p__Bacillota|c__Erysipelotrichia|o__Erysipelotrichales|f__Coprobacillaceae|g__Longibaculum|s__Longibaculum_muris	0	0	0	0	0	0.000393525	0.000518386	0	0	1.13705e-05	0	1.40991e-05	9.37383e-06	0	0	0	0	0	0	0	0	5.74229e-05	0	0	0
k__Bacteria|p__Pseudomonadota|c__Gammaproteobacteria|o__Pseudomonadales|f__Pseudomonadaceae|g__Pseudomonas|s__Pseudomonas_tolaasii	0	0	0	0	0	0	6.82086e-06	0.000381253	0.000297378	0.000341115	1.28942e-05	0	0	0.000166759	1.72316e-05	0	0	0	0	0	0	0	0	0	0
k__Bacteria|p__Bacillota|c__Bacilli|o__Bacillales|f__Staphylococcaceae|g__Staphylococcus|s__Staphylococcus_pseudoxylosus	0	0	2.08694e-05	0.000372322	0	0	1.36417e-05	0	0	2.2741e-05	0	0	0	0	0	0	0	0	0.000693048	0	0	0	0	0	0
k__Bacteria|p__Pseudomonadota|c__Gammaproteobacteria|o__Pseudomonadales|f__Pseudomonadaceae|g__Pseudomonas|s__Pseudomonas_lactucae	0	0	0	0	0	0	6.82086e-06	0.00023664	0.000283861	0.000397967	4.29806e-06	0	0	0.000169684	2.58474e-05	0	0	0	0	0	0	0	0	0	0
k__Bacteria|p__Pseudomonadota|c__Gammaproteobacteria|o__Pseudomonadales|f__Pseudomonadaceae|g__Pseudomonas|s__Pseudomonas_libanensis	0	0	0	0	0	0	0	0.000223493	0.000351446	0.000363856	3.43845e-05	0	0	0.000131652	1.43597e-05	0	0	0	0	0	0	0	0	0	0
k__Bacteria|p__Bacteroidota|c__Bacteroidia|o__Bacteroidales|f__Rikenellaceae|g__Alistipes|s__Alistipes_communis	4.13522e-05	4.99193e-05	0	7.02494e-06	0	9.83814e-05	0.000327401	7.88799e-05	0	5.68524e-05	8.59612e-06	0.000105743	0.000206224	8.77678e-06	2.87194e-06	0	0	0	1.60242e-05	0	7.08391e-06	0	0	1.21916e-05	0
k__Bacteria|p__Campylobacterota|c__Epsilonproteobacteria|o__Campylobacterales|f__Helicobacteraceae|g__Helicobacter|s__Helicobacter_kayseriensis	0	0	0	0	0	5.17797e-06	0	0	0	0	1.28942e-05	0	4.68691e-05	0	0	0	0	3.70476e-05	0	0	0.000148762	8.0392e-05	0.000301313	0.000170682	0
k__Bacteria|p__Pseudomonadota|c__Gammaproteobacteria|o__Pseudomonadales|f__Pseudomonadaceae|g__Pseudomonas|s__Pseudomonas_allii	0	0	0	0	0	0	6.82086e-06	0.0001972	0.000229792	0.000352485	4.29806e-06	0	0	0.000125801	2.58474e-05	0	0	0	0	0	0	0	0	0	0
k__Bacteria|p__Bacillota|c__Clostridia|o__Peptostreptococcales|f__Peptostreptococcaceae|g__Romboutsia|s__Romboutsia_timonensis	0	0	0	0	0	0	0	0	0	0	0	0	0	0	0	0	2.03753e-05	0	8.01211e-06	0	0	0	0	0.000743685	0.000138874
k__Bacteria|p__Bacillota|c__Bacilli|o__Bacillales|f__Paenibacillaceae|g__Thermobacillus|s__Thermobacillus_composti	0	0	0	0	0	0	0	0	0	0	0	0	0	0	0	0	0	0	0	0	0	0	0	0	0
k__Bacteria|p__Bacillota|c__Clostridia|o__Lachnospirales|f__Lachnospiraceae|g__Faecalicatena|s__Faecalicatena_fissicatena	0	0	0	0	0.000221092	0	0	0	0	0	7.30671e-05	0	0	0.000178461	5.45668e-05	0	1.01877e-05	0.000222285	4.00606e-06	0	0	0	0	0	0
k__Bacteria|p__Bacillota|c__Clostridia|o__Eubacteriales|f__Oscillospiraceae|g__Bittarella (ex Durand et al. 2017)|s__Bittarella_massiliensis	0	0	0	0	0	0	0	0	0	0	7.30671e-05	0	0.000140607	0.000412509	0.000146469	0	0	0	0	0	0	0	0	0	0
k__Bacteria|p__Bacillota|c__Bacilli|o__Lactobacillales|f__Enterococcaceae|g__Enterococcus|s__Enterococcus_casseliflavus	0	0	0	7.02494e-06	0	0	0	0	0	0	0	0	0.000309336	0	0	0	0.000183378	0.000111143	8.01211e-06	0	0	0	1.8832e-05	0	0.000104156
k__Bacteria|p__Bacillota|c__Clostridia|o__Lachnospirales|f__Lachnospiraceae|g__Anaerosacchariphilus|s__Anaerosacchariphilus_polymeriproducens	0	0	0	1.40499e-05	0.000221092	1.03559e-05	1.36417e-05	0	0	1.13705e-05	0	0	0	0	0	0	2.03753e-05	0	0.000456691	0	0	3.82819e-06	0	0	0
k__Bacteria|p__Pseudomonadota|c__Gammaproteobacteria|o__Enterobacterales|f__Enterobacteriaceae|g__Escherichia|s__Escherichia_coli	0	0	0	7.02494e-06	0	0	0	0	0	0	2.14903e-05	7.04955e-06	0	0	0	0	0.000213941	0	0	0.000447828	1.41678e-05	7.65638e-06	0	0	0
k__Bacteria|p__Bacteroidota|c__Bacteroidia|o__Bacteroidales|f__Tannerellaceae|g__Parabacteroides|s__Parabacteroides_pekinense	0	0	0	7.02494e-06	0	0	6.82086e-06	0	0	1.13705e-05	4.29806e-06	0	3.74953e-05	0	0	6.98227e-05	0.000326005	1.23492e-05	1.60242e-05	0	1.41678e-05	7.65638e-06	1.25547e-05	3.25108e-05	0.000138874
k__Bacteria|p__Bacillota|c__Clostridia|o__Lachnospirales|f__Lachnospiraceae|g__Mediterraneibacter|s__Mediterraneibacter_butyricigenes	2.06761e-05	8.31988e-05	0	6.32244e-05	0	0	6.82086e-06	0.00015776	0	5.68524e-05	0	2.11487e-05	0	0	1.14877e-05	0	1.01877e-05	0	0.000156236	0	3.54195e-05	0	6.27735e-06	2.03193e-05	0
k__Bacteria|p__Pseudomonadota|c__Gammaproteobacteria|o__Enterobacterales|f__Enterobacteriaceae|g__Klebsiella|s__Klebsiella_africana	0	0	0	0.000175623	0	0	0	0	0	2.2741e-05	4.29806e-06	0	0	8.77678e-06	0	0	0	0	0	0.000447828	0	0	0	8.1277e-06	0
k__Bacteria|p__Bacillota|c__Bacilli|o__Lactobacillales|f__Enterococcaceae|g__Enterococcus|s__Enterococcus_innesii	0	0	0	0	0	0	0	0	0	0	0	0	0.000571804	0	0	0	3.0563e-05	2.46984e-05	1.20182e-05	0	0	0	0	0	0
k__Bacteria|p__Bacillota|c__Bacilli|o__Lactobacillales|f__Streptococcaceae|g__Streptococcus|s__Streptococcus_parauberis	0	0	0	0	0	0	0	0	0	0	0.000253586	0	1.87477e-05	0.000236973	5.16949e-05	0	0	0	0	0	0	0	0	0	0
k__Bacteria|p__Bacillota|c__Clostridia|o__Lachnospirales|f__Lachnospiraceae|g__Lacrimispora|s__Lacrimispora_sphenoides	0	0	0	0	0	5.17797e-06	0	0	0	0	0	0	0	0	0	0	2.03753e-05	2.46984e-05	2.00303e-05	0.000447828	0	3.82819e-06	1.25547e-05	8.1277e-06	0
k__Bacteria|p__Bacillota|c__Bacilli|o__Lactobacillales|f__Streptococcaceae|g__Streptococcus|s__Streptococcus_cuniculi	0	0	0	0	0	1.03559e-05	2.04626e-05	0	0	0	2.14903e-05	0	2.81215e-05	2.04792e-05	5.74387e-06	0	0.00013244	0.00029638	0	0	1.41678e-05	3.82819e-06	6.27735e-06	1.21916e-05	3.47186e-05
k__Bacteria|p__Bacillota|c__Negativicutes|o__Veillonellales|f__Veillonellaceae|g__Veillonella|s__Veillonella_ratti	0	0	0	0	0	5.17797e-06	6.82086e-06	0	0	0	0	0	0	0	0	0	0	0	0	0	0	0	0	0	0
k__Bacteria|p__Pseudomonadota|c__Gammaproteobacteria|o__Moraxellales|f__Moraxellaceae|g__Acinetobacter|s__Acinetobacter_marinus	0	0	0	0	0	0	0.000450177	1.31467e-05	9.46202e-05	0	0	0	3.74953e-05	5.85119e-06	0	0	0	0	0	0	0	0	0	0	0
k__Bacteria|p__Bacillota|c__Clostridia|o__Eubacteriales|f__Clostridiaceae|g__Clostridium|s__Clostridium_fessum	0	4.99193e-05	0	0	0	1.03559e-05	0	1.31467e-05	0.000202758	1.13705e-05	0	2.81982e-05	2.81215e-05	2.92559e-06	0	0	7.13136e-05	3.70476e-05	3.60545e-05	0	1.41678e-05	3.82819e-06	0	0	0
k__Bacteria|p__Bacillota|c__Bacilli|o__Bacillales|f__Paenibacillaceae|g__Paenibacillus|s__Paenibacillus_barengoltzii	0	0	0	0	0	0	0	0	0	0	0	0	0	0	0	0	5.09383e-05	0.000246984	0	0	1.41678e-05	0	2.51094e-05	4.06385e-06	0.000208312
k__Bacteria|p__Bacteroidota|c__Bacteroidia|o__Bacteroidales|f__Rikenellaceae|g__Alistipes|s__Alistipes_senegalensis	0	0	0	2.10748e-05	0	5.17797e-06	0	5.25866e-05	2.70343e-05	0.000102334	4.29806e-06	0	0	0	0	0	1.01877e-05	7.40951e-05	1.60242e-05	0	0	2.67973e-05	6.27735e-06	4.87662e-05	0.000173593
k__Bacteria|p__Bacillota|c__Bacilli|o__Bacillales|f__Bacillaceae|g__Caldibacillus|s__Caldibacillus_debilis	0	1.66398e-05	0	0	0	0	0	0	0	0	0	0	0	0	0	0	0	0	0	0	0	0	0	0	0
k__Bacteria|p__Pseudomonadota|c__Betaproteobacteria|o__Burkholderiales|f__Burkholderiaceae|g__Paraburkholderia|s__Paraburkholderia_fungorum	0	0	0	0	0	0	6.82086e-06	0.000170906	0.000162206	0.000136446	0	0	0	7.8991e-05	2.87194e-06	0	0	0	4.00606e-06	0	0	0	0	0	0
k__Bacteria|p__Bacillota|c__Clostridia|o__Lachnospirales|f__Lachnospiraceae|g__Simiaoa|s__Simiaoa_hominis	2.06761e-05	3.32795e-05	0	0	0	0	2.72835e-05	0.000144613	2.70343e-05	0	0	0	0	0	0	0.000104734	0	1.23492e-05	1.20182e-05	0	3.54195e-05	3.82819e-06	1.25547e-05	8.1277e-06	3.47186e-05
k__Bacteria|p__Pseudomonadota|c__Gammaproteobacteria|o__Enterobacterales|f__Enterobacteriaceae|g__Escherichia|s__Escherichia_albertii	0	0	0	0	0	1.03559e-05	0	0	0	0	2.57884e-05	0	0	0	0	0	5.09383e-05	0	4.00606e-06	0.000447828	0	0	0	0	0
k__Bacteria|p__Bacillota|c__Bacilli|o__Bacillales|f__Bacillaceae|g__Bacillus|s__Bacillus_mojavensis	0	0	0	0	0	0	0	0	0	0	0	0	0	0	0	0	5.09383e-05	3.70476e-05	0	0	7.08391e-06	7.65638e-06	0	8.1277e-06	0.000416623
k__Bacteria|p__Bacillota|c__Bacilli|o__Bacillales|f__Staphylococcaceae|g__Staphylococcus|s__Staphylococcus_xylosus	0	3.32795e-05	0	3.51247e-05	0	0	0	0	0	2.2741e-05	0	0	0.000234346	0	0	0	5.09383e-05	2.46984e-05	7.2109e-05	0	0	0	0	0	0
k__Bacteria|p__Bacillota|c__Clostridia|o__Lachnospirales|f__Lachnospiraceae|g__Mediterraneibacter|s__Mediterraneibacter_glycyrrhizinilyticus	1.03381e-05	0	0	0	0	5.17797e-05	0	1.31467e-05	0	0	0	0	0	0	0	0	0	0	2.00303e-05	0	0	0	0	0	0
k__Bacteria|p__Bacteroidota|c__Bacteroidia|o__Bacteroidales|f__Rikenellaceae|g__Alistipes|s__Alistipes_ihumii	0	0	0	7.02494e-06	0	5.17797e-06	0	6.57333e-05	0	2.2741e-05	4.72787e-05	2.81982e-05	0.000103112	0	2.87194e-06	0	2.03753e-05	1.23492e-05	4.80727e-05	0	0	3.82819e-06	0	4.06385e-06	0
k__Bacteria|p__Actinomycetota|c__Coriobacteriia|o__Eggerthellales|f__Eggerthellaceae|g__Adlercreutzia|s__Adlercreutzia_mucosicola	2.06761e-05	3.32795e-05	0	2.10748e-05	0	0	0	6.57333e-05	2.70343e-05	1.13705e-05	4.29806e-06	7.04955e-06	0	0	0	0	0	6.17459e-05	1.20182e-05	0	0	3.82819e-06	0	0	0
k__Bacteria|p__Pseudomonadota|c__Gammaproteobacteria|o__Pseudomonadales|f__Pseudomonadaceae|g__Pseudomonas|s__Pseudomonas_synxantha	0	0	0	0	0	0	0	9.20266e-05	5.40687e-05	0.000193298	8.59612e-06	0	0	8.77678e-05	5.74387e-06	0	0	0	0	0	0	0	0	0	0
k__Bacteria|p__Actinomycetota|c__Actinomycetes|o__Micrococcales|f__Dermabacteraceae|g__Brachybacterium|s__Brachybacterium_paraconglomeratum	0	0	0	0	0	0	6.82086e-06	0	0	0	0	0	0	0	0	0	0	1.23492e-05	0	0	0	0	0	0	0.000416623
k__Bacteria|p__Bacillota|c__Bacilli|o__Bacillales|f__Bacillaceae|g__Bacillus|s__Bacillus_velezensis	0	0	0	0	0	0	0	0	0	0	0	0	0	0	0	3.49113e-05	3.0563e-05	2.46984e-05	0	0	0	0	2.51094e-05	4.06385e-06	0.000312467
k__Bacteria|p__Pseudomonadota|c__Gammaproteobacteria|o__Moraxellales|f__Moraxellaceae|g__Acinetobacter|s__Acinetobacter_johnsonii	0	0	0	1.40499e-05	0	0	0.000252372	6.57333e-05	2.70343e-05	1.13705e-05	0	7.04955e-06	1.87477e-05	2.92559e-06	5.74387e-06	0	0	0	0	0	0	0	0	0	0
k__Bacteria|p__Pseudomonadota|c__Gammaproteobacteria|o__Enterobacterales|f__Enterobacteriaceae|g__Phytobacter|s__Phytobacter_massiliensis	0	0	0	0	0	0	0	0	0	0	0	0	0.000421822	0	0	0	0	0	0	0	0	0	0	0	0
k__Bacteria|p__Bacillota|c__Clostridia|o__Lachnospirales|f__Lachnospiraceae|g__Roseburia|s__Roseburia_faecis	0	1.66398e-05	0	0	0	0	0	0	0	0	0	0	0	0	0	0	1.01877e-05	4.93967e-05	2.00303e-05	0	7.08391e-06	1.9141e-05	0	0	3.47186e-05
k__Bacteria|p__Pseudomonadota|c__Gammaproteobacteria|o__Pseudomonadales|f__Pseudomonadaceae|g__Pseudomonas|s__Pseudomonas_poae	0	0	0	0	0	0	0	0.00011832	9.46202e-05	0.000136446	8.59612e-06	0	0	5.26607e-05	5.74387e-06	0	0	0	0	0	0	0	0	0	0
k__Bacteria|p__Bacillota|c__Clostridia|o__Lachnospirales|f__Lachnospiraceae|g__Blautia|s__Blautia_glucerasea	0	0	0	0	0	0	0	0	0	0	0.000193413	0	9.37383e-06	0.000210643	2.87194e-06	0	0	0	0	0	0	0	0	0	0
k__Bacteria|p__Bacillota|c__Bacilli|o__Bacillales|f__Bacillaceae|g__Bacillus|s__Bacillus_amyloliquefaciens	0	0	0	0	0	0	0	0	0	0	0	0	0	0	0	0	2.03753e-05	1.23492e-05	0	0	0	0	0	0	0.000381905
k__Bacteria|p__Actinomycetota|c__Coriobacteriia|o__Eggerthellales|f__Eggerthellaceae|g__Adlercreutzia|s__Adlercreutzia_hattorii	0	0	0	0	0	2.58898e-05	8.86712e-05	0	0	0	7.73651e-05	1.40991e-05	0.000178103	1.4628e-05	1.43597e-05	0	0	0	0	0	0	0	0	0	0
k__Bacteria|p__Bacillota|c__Clostridia|o__Lachnospirales|f__Lachnospiraceae|g__Lacrimispora|s__Lacrimispora_algidixylanolytica	0	0	0	0	0	5.17797e-06	0	0	0	0	0	0	1.87477e-05	0	0	3.49113e-05	4.07506e-05	1.23492e-05	3.60545e-05	0	7.08391e-06	3.82819e-06	0	0	3.47186e-05
k__Bacteria|p__Bacillota|c__Bacilli|o__Bacillales|f__Staphylococcaceae|g__Macrococcoides|s__Macrococcoides_caseolyticum	0	0	0	0	0	0	0	0	0	0	6.44709e-05	0	0	0.000277931	5.16949e-05	0	0	0	0	0	0	0	0	0	0
k__Bacteria|p__Bacillota|c__Bacilli|o__Lactobacillales|f__Streptococcaceae|g__Lactococcus|s__Lactococcus_carnosus	0	0	0	0	0	0	0	0	0	0	6.01729e-05	0	9.37383e-06	0.000254527	6.89265e-05	0	0	0	0	0	0	0	0	0	0
k__Bacteria|p__Bacillota|c__Clostridia|o__Eubacteriales|f__Oscillospiraceae|g__Fumia|s__Fumia_xinanensis	0	0	0	0	0	1.03559e-05	0	6.57333e-05	0	0.000204669	0	1.40991e-05	1.87477e-05	0	0	0	0	0	0	0	0	0	6.27735e-06	2.8447e-05	3.47186e-05
k__Bacteria|p__Bacillota|c__Clostridia|o__Eubacteriales|f__Oscillospiraceae|g__Harryflintia|s__Harryflintia_acetispora	6.20283e-05	8.31988e-05	0	0	0	0	0	0	0	0	0	0	9.37383e-06	0	0	0	0	0	4.00606e-06	0	7.08391e-06	6.89074e-05	8.16055e-05	8.1277e-06	0
k__Bacteria|p__Pseudomonadota|c__Gammaproteobacteria|o__Pseudomonadales|f__Pseudomonadaceae|g__Stutzerimonas|s__Stutzerimonas_stutzeri	0	1.66398e-05	0	5.61995e-05	0	1.55339e-05	0.000122776	1.31467e-05	0	0	0	1.40991e-05	4.68691e-05	0	0	3.49113e-05	0	1.23492e-05	0	0	0	0	0	0	0
k__Bacteria|p__Bacillota|c__Clostridia|o__Eubacteriales|f__Butyricicoccaceae|g__Butyricicoccus|s__Butyricicoccus_faecihominis	0	0	0	0	0	0	6.82086e-06	0	0	0	0	0	0	9.06934e-05	0.000261346	0	0	0	0	0	0	0	0	0	0
k__Bacteria|p__Bacteroidota|c__Bacteroidia|o__Bacteroidales|f__Bacteroidaceae|g__Bacteroides|s__Bacteroides_stercorirosoris	0	0	0	0	0	0	0	0	0	0	0.000348143	0	0	0	0	0	0	0	4.00606e-06	0	0	0	0	0	0
k__Bacteria|p__Pseudomonadota|c__Gammaproteobacteria|o__Enterobacterales|f__Enterobacteriaceae|g__Enterobacter|s__Enterobacter_chuandaensis	0	0	0	0	0	3.62458e-05	4.09252e-05	0	0	3.41115e-05	0	7.04955e-06	1.87477e-05	2.92559e-06	2.87194e-06	0.000174557	1.01877e-05	0	1.20182e-05	0	0	0	0	0	0
k__Bacteria|p__Campylobacterota|c__Epsilonproteobacteria|o__Campylobacterales|f__Helicobacteraceae|g__Helicobacter|s__Helicobacter_canadensis	0	0	0	0	0	1.55339e-05	0	0	0	0	2.14903e-05	1.40991e-05	9.37383e-06	0	1.43597e-05	0	0	0	0	0	2.83356e-05	2.67973e-05	0.000112992	6.50216e-05	0
k__Bacteria|p__Bacillota|c__Clostridia|o__Lachnospirales|f__Lachnospiraceae|g__Dorea|s__Dorea_longicatena	0	0	0	0	0	0	0	0	0	1.13705e-05	0	0	0	0	0	0	4.07506e-05	4.93967e-05	1.20182e-05	0	0.000120426	0	0	0	3.47186e-05
k__Bacteria|p__Bacillota|c__Bacilli|o__Lactobacillales|f__Lactobacillaceae|g__Leuconostoc|s__Leuconostoc_citreum	0	0	0	0	0	0	0	0	0	0	8.16632e-05	0	0	0.000193089	1.72316e-05	0	0	0	0	0	0	0	0	0	0
k__Bacteria|p__Bacillota|c__Clostridia|o__Eubacteriales|f__Oscillospiraceae|g__Vescimonas|s__Vescimonas_coprocola	2.06761e-05	0	0	0	0.000221092	0	0	1.31467e-05	1.35172e-05	2.2741e-05	0	7.04955e-06	9.37383e-06	0	0	0	1.01877e-05	0	0	0	0	0	6.27735e-06	0	0
k__Bacteria|p__Bacillota|c__Clostridia|o__Lachnospirales|f__Lachnospiraceae|g__Lachnoclostridium|s__Lachnoclostridium_urinimassiliense	0	0	0	0	0	0	0	0	0	0	5.15767e-05	0	1.87477e-05	0.000248675	0	0	0	0	4.00606e-06	0	0	0	0	0	0
k__Bacteria|p__Bacillota|c__Bacilli|o__Lactobacillales|f__Streptococcaceae|g__Streptococcus|s__Streptococcus_infantarius	0	0	0	0	0	0	6.82086e-06	0	0	0	3.86826e-05	0	2.81215e-05	0.000196015	4.5951e-05	0	0	0	0	0	0	3.82819e-06	0	0	0
k__Bacteria|p__Pseudomonadota|c__Gammaproteobacteria|o__Pseudomonadales|f__Pseudomonadaceae|g__Pseudomonas|s__Pseudomonas_cedrina	0	0	0	0	0	0	0	7.88799e-05	6.75858e-05	9.09639e-05	0	0	0	6.14375e-05	1.14877e-05	0	0	0	0	0	0	0	0	0	0
k__Bacteria|p__Pseudomonadota|c__Gammaproteobacteria|o__Pseudomonadales|f__Pseudomonadaceae|g__Pseudomonas|s__Pseudomonas_gessardii	0	0	0	0	0	0	0	0.00011832	4.05515e-05	9.09639e-05	4.29806e-06	0	0	4.38839e-05	5.74387e-06	0	0	0	0	0	0	0	0	0	0
k__Bacteria|p__Bacillota|c__Clostridia|o__Lachnospirales|f__Lachnospiraceae|g__Lacrimispora|s__Lacrimispora_xylanisolvens	0	0	0	0	0	1.03559e-05	0	1.31467e-05	0	0	0	0	0	0	0	0	1.01877e-05	0	1.60242e-05	0	0	0	0	0	0
k__Bacteria|p__Pseudomonadota|c__Gammaproteobacteria|o__Lysobacterales|f__Lysobacteraceae|g__Stenotrophomonas|s__Stenotrophomonas_maltophilia	0	0	0	0	0	0	0.000177342	3.944e-05	1.35172e-05	0	0	0	6.56168e-05	0	0	0	0	0	0	0	0	0	0	0	0
k__Bacteria|p__Bacillota|c__Clostridia|o__Eubacteriales|f__Oscillospiraceae|g__Oscillospiraceae__Incertae__sedis|s__Clostridium_methylpentosum	0	0	0	0	0	0	0	0	0	0	1.28942e-05	0	0.000224972	3.80327e-05	1.43597e-05	0	0	0	0	0	0	0	0	0	0
k__Bacteria|p__Campylobacterota|c__Epsilonproteobacteria|o__Campylobacterales|f__Helicobacteraceae|g__Helicobacter|s__Helicobacter_monodelphidis	0	0	0	0	0	0	0	0	0	0	0	0	0	0	0	0	7.13136e-05	3.70476e-05	0	0	7.08391e-06	1.14846e-05	2.51094e-05	0.000125979	0
k__Bacteria|p__Bacillota|c__Bacilli|o__Lactobacillales|f__Streptococcaceae|g__Streptococcus|s__Streptococcus_ferus	0	0	0	0	0	0	0	0	0	0	5.15767e-05	0	0.000149981	4.09583e-05	8.61581e-06	0	0	0	0	0	0	0	0	0	0
k__Bacteria|p__Bacteroidota|c__Bacteroidia|o__Bacteroidales|f__Rikenellaceae|g__Alistipes|s__Alistipes_finegoldii	0	0	0	0	0	3.62458e-05	8.18504e-05	0	1.35172e-05	0	8.59612e-06	7.75451e-05	1.87477e-05	8.77678e-06	0	0	0	0	0	0	0	0	0	1.21916e-05	0
k__Bacteria|p__Bacillota|c__Bacilli|o__Lactobacillales|f__Streptococcaceae|g__Streptococcus|s__Streptococcus_salivarius	0	0	0	0	0	0	0.000102313	0	0	0	1.71922e-05	0	7.49906e-05	2.63303e-05	8.61581e-06	0	0	0	0	0	0	0	0	4.06385e-06	3.47186e-05
k__Bacteria|p__Bacillota|c__Clostridia|o__Lachnospirales|f__Lachnospiraceae|g__Anaerostipes|s__Anaerostipes_caccae	0	0	0	0	0	0	0	0	0	0	0.000128942	0	0	0.000117024	1.72316e-05	0	0	0	0	0	0	0	0	0	0
k__Bacteria|p__Pseudomonadota|c__Gammaproteobacteria|o__Enterobacterales|f__Enterobacteriaceae|g__Citrobacter|s__Citrobacter_amalonaticus	0	0	0	0	0	0	0	0	0	0.000216039	0	0	9.37383e-06	0	0	3.49113e-05	0	0	0	0	0	0	0	0	0
k__Bacteria|p__Bacillota|c__Bacilli|o__Lactobacillales|f__Streptococcaceae|g__Streptococcus|s__Streptococcus_macedonicus	0	0	0	0	0	0	0	0	0	0	6.44709e-05	0	3.74953e-05	0.000117024	4.02071e-05	0	0	0	0	0	0	0	0	0	0
k__Bacteria|p__Bacillota|c__Bacilli|o__Bacillales|f__Bacillaceae|g__Bacillus|s__Bacillus_nakamurai	0	0	0	0	0	0	0	0	0	0	0	0	0	0	0	0	7.13136e-05	9.87935e-05	0	0	1.41678e-05	0	1.8832e-05	2.03193e-05	3.47186e-05
k__Bacteria|p__Bacillota|c__Clostridia|o__Lachnospirales|f__Lachnospiraceae|g__Eisenbergiella|s__Eisenbergiella_tayi	0	6.65591e-05	2.08694e-05	0	0	3.62458e-05	5.45669e-05	3.944e-05	0	0	0	0	0	0	0	0	0	0	0	0	0	0	0	0	0
k__Bacteria|p__Bacillota|c__Bacilli|o__Lactobacillales|f__Lactobacillaceae|g__Lactobacillus|s__Lactobacillus_iners	0	0	0	0	0	0	5.45669e-05	2.62933e-05	2.70343e-05	5.68524e-05	0	2.81982e-05	2.81215e-05	2.92559e-05	2.87194e-06	0	0	0	0	0	0	0	0	0	0
k__Bacteria|p__Bacillota|c__Bacilli|o__Lactobacillales|f__Streptococcaceae|g__Lactococcus|s__Lactococcus_paracarnosus	0	0	0	0	0	0	0	0	0	0	5.58748e-05	0	0	0.000131652	6.03107e-05	0	0	0	0	0	0	0	0	0	0
k__Bacteria|p__Pseudomonadota|c__Gammaproteobacteria|o__Enterobacterales|f__Erwiniaceae|g__Mixta|s__Mixta_intestinalis	0	0	0	0	0	0	0.000245551	0	0	0	0	0	0	0	0	0	0	0	0	0	0	0	0	0	0
k__Bacteria|p__Pseudomonadota|c__Gammaproteobacteria|o__Enterobacterales|f__Enterobacteriaceae|g__Enterobacter|s__Enterobacter_quasihormaechei	0	0	0	0	0	0	4.09252e-05	1.31467e-05	0	0	0	0	0	0	2.87194e-06	0	0	0	0.000188285	0	0	0	0	0	0
k__Bacteria|p__Bacillota|c__Clostridia|o__Eubacteriales|f__Clostridiaceae|g__Mordavella|s__Mordavella_massiliensis	0	3.32795e-05	0	0	0	0	0	0	1.35172e-05	3.41115e-05	0	0.000126892	0	0	0	0	0	1.23492e-05	8.01211e-06	0	1.41678e-05	0	0	0	0
k__Bacteria|p__Bacillota|c__Bacilli|o__Lactobacillales|f__Streptococcaceae|g__Lactococcus|s__Lactococcus_plantarum	0	0	2.08694e-05	0	0	0	0	0	0	0	7.73651e-05	0	0	6.72886e-05	7.46704e-05	0	0	0	0	0	0	0	0	0	0
k__Bacteria|p__Bacillota|c__Bacilli|o__Bacillales|f__Bacillaceae|g__Domibacillus|s__Domibacillus_robiginosus	0	0	0	0	0	0	0	0	0	0	0	0	0	0	0	0	0	0	0	0	0	0	0	0	0
k__Bacteria|p__Bacillota|c__Clostridia|o__Lachnospirales|f__Lachnospiraceae|g__Dorea|s__Dorea_phocaeensis	0	0	0	0	0	0	0	0	0	0	0	0	0.000168729	0	0	0	0	1.23492e-05	0	0	7.08391e-06	0	0	0	0
k__Bacteria|p__Bacillota|c__Bacilli|o__Bacillales|f__Bacillaceae|g__Priestia|s__Priestia_aryabhattai	0	0	0	0	0	0	0	0	0	0	0	0	0.000131234	0	0	0	0	0	0	0	0	0	0	0	6.94372e-05
k__Bacteria|p__Bacillota|c__Clostridia|o__Lachnospirales|f__Lachnospiraceae|g__Lachnoclostridium|s__Clostridium_hylemonae	2.06761e-05	0	0	0	0	0	0	0	0.000162206	2.2741e-05	0	0	0	0	0	0	0	0	0	0	1.41678e-05	0	0	0	0
k__Bacteria|p__Pseudomonadota|c__Betaproteobacteria|o__Burkholderiales|f__Alcaligenaceae|g__Achromobacter|s__Achromobacter_piechaudii	0	0	0	0	0	0	6.82086e-06	9.20266e-05	1.35172e-05	9.09639e-05	0	0	0	5.85119e-06	5.74387e-06	0	0	0	0	0	0	0	0	0	0
k__Bacteria|p__Pseudomonadota|c__Gammaproteobacteria|o__Aeromonadales|f__Aeromonadaceae|g__Aeromonas|s__Aeromonas_hydrophila	0	0	0	0	0	0	0.000115955	0	1.35172e-05	0	0	7.04955e-06	7.49906e-05	2.92559e-06	0	0	0	0	0	0	0	0	0	0	0
k__Bacteria|p__Bacillota|c__Clostridia|o__Lachnospirales|f__Lachnospiraceae|g__Murimonas|s__Murimonas_intestini	0	0	0	0	0	0	0	0	0	0	3.00864e-05	0	0	9.65446e-05	2.87194e-06	0	1.01877e-05	0	0	0	0	0	0	0	0
k__Bacteria|p__Pseudomonadota|c__Gammaproteobacteria|o__Moraxellales|f__Moraxellaceae|g__Acinetobacter|s__Acinetobacter_schindleri	0	0	0	0	0	0	6.13878e-05	5.25866e-05	1.35172e-05	0	0	0	0	1.75536e-05	2.87194e-06	0	1.01877e-05	1.23492e-05	0	0	0	0	0	0	3.47186e-05
k__Bacteria|p__Bacillota|c__Bacilli|o__Lactobacillales|f__Streptococcaceae|g__Streptococcus|s__Streptococcus_equinus	0	0	0	0	0	0	0	0	0	0	5.58748e-05	0	1.87477e-05	9.65446e-05	2.58474e-05	0	0	0	0	0	7.08391e-06	0	0	0	0
k__Bacteria|p__Thermodesulfobacteriota|c__Desulfovibrionia|o__Desulfovibrionales|f__Desulfovibrionaceae|g__Bilophila|s__Bilophila_wadsworthia	9.30425e-05	1.66398e-05	2.08694e-05	1.40499e-05	0	0	0	0	0	0	0	0	0	0	0	0	0	0	3.20485e-05	0	0	0	0	0	0
k__Bacteria|p__Bacillota|c__Bacilli|o__Lactobacillales|f__Streptococcaceae|g__Lactococcus|s__Lactococcus_garvieae	0	0	0	0	0	0	0	0	0	0	4.29806e-05	0	4.68691e-05	4.38839e-05	8.61581e-06	0	0	0	0	0	0	0	0	0	0
k__Bacteria|p__Bacillota|c__Bacilli|o__Bacillales|f__Bacillaceae|g__Aeribacillus|s__Aeribacillus_pallidus	0	0	0	0	0	0	0	0	0	0	0	0	0	0	0	0	1.01877e-05	0	0	0	0	0	6.27735e-06	0	0
k__Bacteria|p__Bacillota|c__Clostridia|o__Lachnospirales|f__Lachnospiraceae|g__Mediterraneibacter|s__Mediterraneibacter_faecis	0	0	0	0	0	5.17797e-06	0	1.31467e-05	0	0	0	0	0	0	0	0	0	0	2.00303e-05	0	1.41678e-05	0	6.27735e-06	0	0
k__Bacteria|p__Pseudomonadota|c__Gammaproteobacteria|o__Pseudomonadales|f__Pseudomonadaceae|g__Pseudomonas|s__Pseudomonas_marginalis	0	0	0	0	0	0	0	3.944e-05	1.35172e-05	9.09639e-05	0	0	0	1.75536e-05	0	0	0	0	0	0	0	0	0	0	0
k__Bacteria|p__Bacillota|c__Bacilli|o__Lactobacillales|f__Lactobacillaceae|g__Leuconostoc|s__Leuconostoc_holzapfelii	0	0	0	0	0	0	0	0	0	0	3.00864e-05	0	0	9.3619e-05	1.14877e-05	0	0	0	0	0	0	0	0	0	0
k__Bacteria|p__Bacillota|c__Bacilli|o__Lactobacillales|f__Enterococcaceae|g__Enterococcus|s__Enterococcus_italicus	0	0	0	0	0	0	0	0	0	0	6.44709e-05	0	9.37383e-06	5.85119e-05	2.58474e-05	0	0	0	0	0	0	0	0	0	0
k__Bacteria|p__Pseudomonadota|c__Betaproteobacteria|o__Burkholderiales|f__Oxalobacteraceae|g__Massilia|s__Massilia_timonae	0	0	0	0	0	0	0.000136417	0	0	1.13705e-05	0	0	0	0	0	0	0	0	0	0	0	0	0	0	0
k__Bacteria|p__Pseudomonadota|c__Gammaproteobacteria|o__Pasteurellales|f__Pasteurellaceae|g__Haemophilus|s__Haemophilus_parainfluenzae	0	0	0	7.02494e-06	0	5.17797e-06	4.7746e-05	2.62933e-05	4.05515e-05	0	0	0	1.87477e-05	0	0	0	0	0	4.00606e-06	0	0	0	0	0	0
k__Bacteria|p__Pseudomonadota|c__Alphaproteobacteria|o__Rhodobacterales|f__Paracoccaceae|g__Paracoccus|s__Paracoccus_marcusii	0	0	0	7.02494e-06	0	0	0	3.944e-05	0	0	0	0	0	0	0	0	0	0	1.20182e-05	0	0	0	0	0	0
k__Bacteria|p__Pseudomonadota|c__Gammaproteobacteria|o__Moraxellales|f__Moraxellaceae|g__Acinetobacter|s__Acinetobacter_variabilis	0	0	0	4.21496e-05	0	0	0.000102313	0	0	0	0	0	0	0	0	0	0	0	0	0	0	0	0	0	0
k__Bacteria|p__Bacillota|c__Bacilli|o__Bacillales|f__Staphylococcaceae|g__Staphylococcus|s__Staphylococcus_capitis	0	0	0	0	0	0	0.000109134	1.31467e-05	0	1.13705e-05	0	0	9.37383e-06	0	0	0	0	0	0	0	0	0	0	0	0
k__Bacteria|p__Bacillota|c__Clostridia|o__Lachnospirales|f__Lachnospiraceae|g__Robinsoniella|s__Robinsoniella_peoriensis	0	0	0	0	0	5.17797e-06	6.82086e-06	0	0	3.41115e-05	1.71922e-05	0	1.87477e-05	0	0	0	0	0	3.60545e-05	0	7.08391e-06	0	0	0	0
k__Bacteria|p__Bacillota|c__Bacilli|o__Lactobacillales|f__Lactobacillaceae|g__Lactobacillus|s__Lactobacillus_helveticus	1.03381e-05	1.66398e-05	2.08694e-05	0	0	2.07119e-05	2.04626e-05	0	0	0	0	0	0	0	0	0	0	0	0	0	0	0	0	0	0
k__Bacteria|p__Bacillota|c__Bacilli|o__Lactobacillales|f__Lactobacillaceae|g__Leuconostoc|s__Leuconostoc_mesenteroides	0	0	0	0	0	0	0	0	0	0	4.72787e-05	0	0	8.19166e-05	8.61581e-06	0	0	0	0	0	0	0	0	0	0
k__Bacteria|p__Bacillota|c__Clostridia|o__Lachnospirales|f__Lachnospiraceae|g__Blautia|s__Blautia_intestinalis	0	0	0	0	0	0	0	0	0	0	3.43845e-05	0	0	9.94702e-05	0	0	0	0	0	0	0	0	0	0	0
k__Bacteria|p__Bacillota|c__Bacilli|o__Bacillales|f__Staphylococcaceae|g__Staphylococcus|s__Staphylococcus_epidermidis	1.03381e-05	0	0	0	0	2.07119e-05	2.72835e-05	1.31467e-05	0	0	0	7.04955e-06	0	0	0	0	0	0	0	0	0	0	0	0	3.47186e-05
k__Bacteria|p__Bacillota|c__Clostridia|o__Lachnospirales|f__Lachnospiraceae|g__Cuneatibacter|s__Cuneatibacter_caecimuris	0	0	0	0	0	0	0	0	0	0	3.00864e-05	0	0	9.3619e-05	2.87194e-06	0	0	0	0	0	0	0	0	0	0
k__Bacteria|p__Pseudomonadota|c__Gammaproteobacteria|o__Moraxellales|f__Moraxellaceae|g__Moraxella|s__Moraxella_osloensis	0	0	0	0	0	0	5.45669e-05	1.31467e-05	0	0	0	0	0	8.77678e-06	0	0	1.01877e-05	0	4.00606e-06	0	0	0	0	0	3.47186e-05
k__Bacteria|p__Bacillota|c__Clostridia|o__Eubacteriales|f__Clostridiaceae|g__Clostridium|s__Clostridium_saudiense	0	0	0	0	0	0	0	0	0	0	0	0	0	8.77678e-06	0	0	0	0	0	0	0	3.82819e-06	0	7.72132e-05	3.47186e-05
k__Bacteria|p__Bacillota|c__Bacilli|o__Bacillales|f__Bacillaceae|g__Bacillus|s__Bacillus_smithii	0	0	0	0	0	4.14237e-05	0	0	0	0	0	0	0	0	0	0	1.01877e-05	0	0	0	0	0	0	0	0
k__Bacteria|p__Bacillota|c__Clostridia|o__Eubacteriales|f__Oscillospiraceae|g__Ruminococcus|s__Ruminococcus_champanellensis	0	0	0	0	0	5.17797e-06	6.82086e-06	2.62933e-05	0	7.95934e-05	0	0	0	0	0	0	0	0	0	0	0	0	0	0	0
k__Bacteria|p__Pseudomonadota|c__Gammaproteobacteria|o__Enterobacterales|f__Enterobacteriaceae|g__Enterobacter|s__Enterobacter_hormaechei	0	0	0	0	0	0	2.72835e-05	0	0	0	0	0	0	0	0	0	0	0	8.41272e-05	0	0	0	6.27735e-06	0	0
k__Bacteria|p__Bacillota|c__Bacilli|o__Lactobacillales|f__Lactobacillaceae|g__Leuconostoc|s__Leuconostoc_lactis	0	0	0	0	0	0	0	0	0	0	1.71922e-05	0	0	9.3619e-05	2.87194e-06	0	0	0	0	0	0	0	0	0	0
k__Bacteria|p__Campylobacterota|c__Epsilonproteobacteria|o__Campylobacterales|f__Helicobacteraceae|g__Helicobacter|s__Helicobacter_turcicus	0	0	0	0	0	5.17797e-06	0	0	0	0	0	0	2.81215e-05	0	0	0	0	0	0	0	7.08391e-06	3.82819e-06	5.02188e-05	8.1277e-06	0
k__Bacteria|p__Pseudomonadota|c__Gammaproteobacteria|o__Moraxellales|f__Moraxellaceae|g__Acinetobacter|s__Acinetobacter_guillouiae	0	0	0	0	0	5.17797e-06	3.41043e-05	0	1.35172e-05	0	8.59612e-06	2.11487e-05	2.81215e-05	0	0	0	0	0	0	0	0	0	0	0	0
k__Bacteria|p__Actinomycetota|c__Actinomycetes|o__Propionibacteriales|f__Propionibacteriaceae|g__Cutibacterium|s__Cutibacterium_acnes	0	0	0	0	0	0	9.54921e-05	0	1.35172e-05	0	0	0	0	0	0	0	0	0	0	0	0	0	0	0	0
k__Bacteria|p__Bacillota|c__Clostridia|o__Lachnospirales|f__Lachnospiraceae|g__Enterocloster|s__Enterocloster_hominis	0	1.66398e-05	0	0	0	0	0	0	0	0	8.59612e-06	0	1.87477e-05	3.80327e-05	1.14877e-05	0	0	1.23492e-05	0	0	0	0	0	0	0
k__Bacteria|p__Campylobacterota|c__Epsilonproteobacteria|o__Campylobacterales|f__Helicobacteraceae|g__Helicobacter|s__Helicobacter_aurati	0	0	0	0	0	0	0	0	0	0	0	0	9.37383e-06	0	0	0	0	0	0	0	7.08391e-06	3.82819e-06	2.51094e-05	5.68939e-05	0
k__Bacteria|p__Bacillota|c__Bacilli|o__Lactobacillales|f__Streptococcaceae|g__Streptococcus|s__Streptococcus_pluranimalium	0	0	0	0	0	0	0	0	0	0	1.71922e-05	0	4.68691e-05	3.51071e-05	2.87194e-06	0	0	0	0	0	0	0	0	0	0
k__Bacteria|p__Pseudomonadota|c__Gammaproteobacteria|o__Pseudomonadales|f__Pseudomonadaceae|g__Pseudomonas|s__Pseudomonas_trivialis	0	0	0	0	0	0	6.82086e-06	2.62933e-05	1.35172e-05	4.54819e-05	0	0	0	8.77678e-06	0	0	0	0	0	0	0	0	0	0	0
k__Bacteria|p__Bacillota|c__Clostridia|o__Lachnospirales|f__Lachnospiraceae|g__Lacrimispora|s__Lacrimispora_celerecrescens	0	0	0	0	0	0	0	0	0	0	0	0	0	0	0	0	1.01877e-05	2.46984e-05	1.20182e-05	0	0	3.82819e-06	0	0	0
k__Bacteria|p__Bacillota|c__Clostridia|o__Eubacteriales|f__Clostridiaceae|g__Clostridium|s__Clostridium_porci	0	0	0	0	0	0	6.82086e-06	1.31467e-05	0	0	0	0	0	0	0	0	1.01877e-05	0	8.01211e-06	0	0	7.65638e-06	0	0	0
k__Bacteria|p__Bacillota|c__Clostridia|o__Eubacteriales|f__Oscillospiraceae|g__Oscillospiraceae__Incertae__sedis|s__Clostridium_leptum	0	0	0	7.02494e-06	0	5.17797e-06	2.04626e-05	0	0	0	4.29806e-06	0	1.87477e-05	0	0	0	0	0	0	0	0	0	0	0	0
k__Bacteria|p__Bacillota|c__Negativicutes|o__Veillonellales|f__Veillonellaceae|g__Veillonella|s__Veillonella_seminalis	0	0	0	0	0	0	1.36417e-05	0	0	0	0	0	0	0	0	0	0	0	0	0	0	0	0	0	0
k__Bacteria|p__Bacillota|c__Bacilli|o__Bacillales|f__Bacillaceae|g__Aeribacillus|s__Aeribacillus_composti	0	0	0	0	0	0	0	0	0	0	0	0	0	0	0	0	0	0	0	0	0	0	0	0	0
k__Bacteria|p__Bacillota|c__Clostridia|o__Lachnospirales|f__Lachnospiraceae|g__Eisenbergiella|s__Eisenbergiella_porci	1.03381e-05	1.66398e-05	0	0	0	2.07119e-05	1.36417e-05	0	0	0	0	0	0	0	0	0	0	0	0	0	7.08391e-06	0	0	0	0
k__Bacteria|p__Pseudomonadota|c__Alphaproteobacteria|o__Hyphomicrobiales|f__Nitrobacteraceae|g__Bradyrhizobium|s__Bradyrhizobium_ganzhouense	0	0	0	0	0	0	0	0	0	0	0	0	0	0	0	0	2.03753e-05	0	1.60242e-05	0	0	0	0	0	3.47186e-05
k__Bacteria|p__Bacillota|c__Bacilli|o__Bacillales|f__Staphylococcaceae|g__Staphylococcus|s__Staphylococcus_edaphicus	0	0	0	2.10748e-05	0	0	0	0	0	0	0	0	0	0	0	0	0	0	4.40666e-05	0	0	0	0	0	0
k__Bacteria|p__Pseudomonadota|c__Gammaproteobacteria|o__Pseudomonadales|f__Pseudomonadaceae|g__Pseudomonas|s__Pseudomonas_mucidolens	0	0	0	0	0	5.17797e-06	0	2.62933e-05	1.35172e-05	3.41115e-05	0	0	0	5.85119e-06	2.87194e-06	0	0	0	0	0	0	0	0	0	0
k__Bacteria|p__Bacillota|c__Bacilli|o__Lactobacillales|f__Streptococcaceae|g__Streptococcus|s__Streptococcus_gwangjuense	0	0	0	0	0	0	7.50295e-05	0	0	1.13705e-05	0	0	0	0	0	0	0	0	0	0	0	0	0	0	0
k__Bacteria|p__Bacillota|c__Bacilli|o__Bacillales|f__Bacillaceae|g__Priestia|s__Priestia_megaterium	0	0	0	0	0	0	0	0	0	0	0	0	7.49906e-05	0	0	0	0	0	0	0	0	0	0	0	0
k__Bacteria|p__Bacillota|c__Bacilli|o__Bacillales|f__Bacillaceae|g__Bacillus|s__Bacillus_cereus	0	0	0	0	0	0	8.18504e-05	0	0	0	0	0	0	0	0	0	0	0	0	0	0	0	0	0	0
k__Bacteria|p__Bacteroidota|c__Bacteroidia|o__Bacteroidales|f__Bacteroidaceae|g__Bacteroides|s__Bacteroides_intestinalis	0	0	0	7.02494e-06	0	0	0	0	0	0	0	0	0	0	0	0	0	0	3.60545e-05	0	0	0	0	0	0
k__Bacteria|p__Pseudomonadota|c__Gammaproteobacteria|o__Moraxellales|f__Moraxellaceae|g__Acinetobacter|s__Acinetobacter_junii	0	0	0	0	0	0	4.09252e-05	0	0	0	0	0	0	5.85119e-06	0	0	0	0	0	0	0	0	0	0	0
k__Bacteria|p__Pseudomonadota|c__Betaproteobacteria|o__Burkholderiales|f__Burkholderiales__Incertae__sedis|g__Aquabacterium|s__Aquabacterium_soli	0	0	0	0	0	0	7.50295e-05	0	0	0	0	0	0	0	0	0	0	0	0	0	0	0	0	0	0
k__Bacteria|p__Pseudomonadota|c__Gammaproteobacteria|o__Lysobacterales|f__Lysobacteraceae|g__Stenotrophomonas|s__Stenotrophomonas_rhizophila	0	0	0	0	0	3.10678e-05	1.36417e-05	0	0	0	4.29806e-06	7.04955e-06	1.87477e-05	0	0	0	0	0	0	0	0	0	0	0	0
k__Bacteria|p__Bacillota|c__Clostridia|o__Eubacteriales|f__Clostridiaceae|g__Clostridium|s__Clostridium_disporicum	0	0	0	0	0	0	0	0	0	0	0	0	0	0	0	0	0	0	0	0	0	3.82819e-06	0	3.25108e-05	3.47186e-05
k__Bacteria|p__Pseudomonadota|c__Alphaproteobacteria|o__Hyphomicrobiales|f__Nitrobacteraceae|g__Bradyrhizobium|s__Bradyrhizobium_rifense	0	0	0	2.10748e-05	0	0	0	2.62933e-05	0	0	0	0	0	2.92559e-06	0	0	0	0	8.01211e-06	0	0	0	0	0	0
k__Bacteria|p__Bacillota|c__Bacilli|o__Lactobacillales|f__Streptococcaceae|g__Streptococcus|s__Streptococcus_anginosus	0	0	0	0	0	0	6.82086e-05	0	0	0	0	0	0	0	0	0	0	0	0	0	0	0	0	0	0
k__Bacteria|p__Pseudomonadota|c__Betaproteobacteria|o__Burkholderiales|f__Burkholderiales__Incertae__sedis|g__Aquabacterium|s__Aquabacterium_citratiphilum	0	0	0	0	0	0	6.82086e-05	0	0	0	0	0	0	0	0	0	0	0	0	0	0	0	0	0	0
k__Bacteria|p__Bacillota|c__Bacilli|o__Bacillales|f__Bacillaceae|g__Anoxybacillus|s__Anoxybacillus_kestanbolensis	0	0	0	0	0	4.14237e-05	0	0	0	0	0	7.04955e-06	1.87477e-05	0	0	0	0	0	0	0	0	0	0	0	0
k__Bacteria|p__Bacillota|c__Clostridia|o__Lachnospirales|f__Lachnospiraceae|g__Konateibacter|s__Konateibacter_massiliensis	0	0	0	7.02494e-06	0	0	0	0	0	0	0	0	0	0	0	0	0	0	5.60848e-05	0	0	3.82819e-06	0	0	0
k__Bacteria|p__Campylobacterota|c__Epsilonproteobacteria|o__Campylobacterales|f__Helicobacteraceae|g__Helicobacter|s__Helicobacter_enhydrae	0	0	0	0	0	1.03559e-05	2.04626e-05	0	0	0	8.59612e-06	7.04955e-06	0	0	8.61581e-06	0	0	0	0	0	0	0	6.27735e-06	4.06385e-06	0
k__Bacteria|p__Pseudomonadota|c__Alphaproteobacteria|o__Caulobacterales|f__Caulobacteraceae|g__Brevundimonas|s__Brevundimonas_vesicularis	0	0	0	0	0	1.55339e-05	6.82086e-06	0	1.35172e-05	0	0	1.40991e-05	0	2.92559e-06	0	0	0	0	8.01211e-06	0	0	3.82819e-06	0	0	0
k__Bacteria|p__Bacillota|c__Clostridia|o__Lachnospirales|f__Lachnospiraceae|g__Enterocloster|s__Enterocloster_citroniae	0	0	0	0	0	0	0	0	0	0	3.86826e-05	0	0	2.34047e-05	0	0	0	0	0	0	0	0	0	0	0
k__Bacteria|p__Pseudomonadota|c__Betaproteobacteria|o__Burkholderiales|f__Oxalobacteraceae|g__Massilia|s__Massilia_oculi	0	0	0	0	0	0	5.45669e-05	0	0	0	0	0	0	0	0	0	0	0	0	0	0	0	0	0	0
k__Bacteria|p__Bacillota|c__Bacilli|o__Lactobacillales|f__Streptococcaceae|g__Streptococcus|s__Streptococcus_vicugnae	0	1.66398e-05	0	0	0	0	0	0	0	0	0	0	0	2.92559e-05	1.14877e-05	0	0	0	0	0	0	0	0	0	0
k__Bacteria|p__Bacillota|c__Bacilli|o__Lactobacillales|f__Lactobacillaceae|g__Leuconostoc|s__Leuconostoc_falkenbergense	0	0	0	0	0	0	0	0	0	0	4.29806e-06	0	0	4.68095e-05	2.87194e-06	0	0	0	0	0	0	0	0	0	0
k__Bacteria|p__Pseudomonadota|c__Alphaproteobacteria|o__Hyphomicrobiales|f__Methylobacteriaceae|g__Methylobacterium|s__Methylobacterium_goesingense	0	0	0	0	0	3.62458e-05	6.82086e-06	0	0	0	0	0	0	5.85119e-06	0	0	0	0	0	0	0	0	0	0	0
k__Bacteria|p__Bacillota|c__Bacilli|o__Lactobacillales|f__Streptococcaceae|g__Lactococcus|s__Lactococcus_piscium	0	0	0	0	0	0	0	0	0	0	4.29806e-06	0	0	3.21815e-05	1.14877e-05	0	0	0	0	0	0	0	0	0	0
k__Bacteria|p__Bacillota|c__Bacilli|o__Lactobacillales|f__Streptococcaceae|g__Streptococcus|s__Streptococcus_dysgalactiae	0	0	0	0	0	0	0	0	0	0	1.28942e-05	0	0	2.92559e-05	5.74387e-06	0	0	0	0	0	0	0	0	0	0
k__Bacteria|p__Actinomycetota|c__Coriobacteriia|o__Coriobacteriales|f__Atopobiaceae|g__Olsenella|s__Olsenella_phocaeensis	0	0	0	1.40499e-05	0	0	0	0	0	0	4.29806e-06	7.04955e-06	0	5.85119e-06	8.61581e-06	0	0	0	0	0	0	0	0	0	0
k__Bacteria|p__Bacillota|c__Bacilli|o__Lactobacillales|f__Lactobacillaceae|g__Leuconostoc|s__Leuconostoc_pseudomesenteroides	0	0	0	0	0	0	0	0	0	0	2.57884e-05	0	0	1.4628e-05	0	0	0	0	0	0	0	0	0	0	0
k__Bacteria|p__Bacillota|c__Bacilli|o__Lactobacillales|f__Streptococcaceae|g__Lactococcus|s__Lactococcus_chungangensis	0	0	0	0	0	0	0	0	0	0	8.59612e-06	0	0	2.04792e-05	8.61581e-06	0	0	0	0	0	0	0	0	0	0
k__Bacteria|p__Bacillota|c__Erysipelotrichia|o__Erysipelotrichales|f__Coprobacillaceae|g__Coprobacillus|s__Coprobacillus_cateniformis	0	0	0	0	0	0	0	0	0	0	0	0	0	0	0	0	0	0	0	0	0	0	0	0	0
k__Bacteria|p__Bacillota|c__Clostridia|o__Lachnospirales|f__Lachnospiraceae|g__Blautia|s__Blautia_marasmi	0	0	0	0	0	0	0	0	0	0	8.59612e-06	0	0	1.75536e-05	8.61581e-06	0	0	0	0	0	0	0	0	0	0
k__Bacteria|p__Actinomycetota|c__Actinomycetes|o__Bifidobacteriales|f__Bifidobacteriaceae|g__Bifidobacterium|s__Bifidobacterium_pseudolongum	0	0	0	0	0	0	0	0	0	0	4.29806e-06	0	0	5.85119e-06	2.01036e-05	0	0	0	0	0	0	0	0	0	0

## Sheet: DESeq2_MFD_RCD_LDA_score
Species	baseMean	log2FoldChange	lfcSE	stat	pvalue	padj
Pseudoflavonifractor_gallinarum	98.4119	1.30903	0.829103	1.57885	0.11437	0.192999
Alistipes_dispar	105.981	-2.89876	0.869849	-3.33248	0.000860751	0.00400759
Mucispirillum_schaedleri	516.868	-0.797594	0.905936	-0.880409	0.378638	0.483531
Limosilactobacillus_balticus	873.93	-3.98331	0.907572	-4.38897	1.13888e-05	9.35861e-05
Corynebacterium_dentalis	206.706	-1.49564	0.926603	-1.61411	0.106504	0.181345
Faecalicatena_absiana	75.4707	0.574607	0.929669	0.618077	0.536524	0.607204
Pseudoflavonifractor_capillosus	301.253	3.37522	0.955083	3.53395	0.0004094	0.00214935
Colidextribacter_massiliensis	77.1106	3.25434	1.03622	3.14058	0.00168616	0.00663924
Flintibacter_butyricus	1764.43	2.8477	1.03635	2.74782	0.00599921	0.0182879
Ligilactobacillus_murinus	8094.27	0.452882	1.04085	0.435107	0.663484	0.712492
Parabacteroides_distasonis	221.912	-1.55099	1.048	-1.47995	0.138887	0.222454
Fusimonas_intestini	2261.93	-9.18196	1.04974	-8.74691	2.19266e-18	4.14413e-16
Intestinimonas_gabonensis	238.362	-1.94802	1.06075	-1.83645	0.0662905	0.131883
Ihubacter_massiliensis	30.4946	-1.65816	1.06743	-1.55342	0.120323	0.199484
Ligilactobacillus_animalis	103.602	4.00665	1.07067	3.74221	0.000182412	0.00104472
Lactobacillus_paragasseri	22.4214	1.52403	1.10742	1.37621	0.168757	0.257219
Bacteroides_uniformis	14.4669	-2.95383	1.11448	-2.6504	0.00803966	0.0230227
Neglectibacter_timonensis	70.2349	-3.98404	1.11716	-3.56623	0.000362155	0.00195564
Lactobacillus_taiwanensis	3758.21	-0.175405	1.12578	-0.155808	0.876185	0.895129
Lactobacillus_johnsonii	341.413	2.16776	1.13082	1.91697	0.0552418	0.112556
Lactobacillus_gasseri	81.1534	1.56066	1.13244	1.37815	0.168157	0.257219
Intestinimonas_timonensis	23.2374	-1.4144	1.1469	-1.23324	0.217488	0.321134
Alistipes_putredinis	25.0109	-0.727983	1.15868	-0.628287	0.529816	0.60688
Clostridium_phoceensis	799.363	-2.70109	1.16399	-2.32054	NA	NA
Intestinimonas_massiliensis	10.0555	0.0103942	1.17849	0.00881997	0.992963	0.994825
Lacrimispora_saccharolytica	32.0826	5.13247	1.18144	4.34426	1.39749e-05	0.000110052
Faecalimonas_umbilicata	23.4531	-1.17503	1.18237	-0.993795	0.320322	0.426345
Bacteroides_acidifaciens	205.042	0.366261	1.184	0.309342	0.757061	0.794914
Flavonifractor_plautii	29.2898	-0.846193	1.18514	-0.714006	0.475224	0.554428
Bacteroides_rodentium	48.3887	-3.54383	1.18632	-2.98726	0.00281493	0.0100382
Sporofaciens_musculi	1596.85	-0.710889	1.19362	-0.595574	0.55146	0.618517
Sangeribacter_muris	51.4884	-6.91773	1.19885	-5.77029	7.91346e-09	1.86956e-07
Kineothrix_alysoides	53.2021	-2.02345	1.2078	-1.67531	0.0938725	0.167099
Bacteroides_caecimuris	41.0864	-3.64704	1.20949	-3.01535	0.00256686	0.00951249
Oscillibacter_massiliensis	257.659	-2.34376	1.21237	-1.93321	0.0532102	0.111741
Schaedlerella_arabinosiphila	1771.54	-1.0708	1.21455	-0.881647	0.377968	0.483531
Parabacteroides_goldsteinii	30.9803	2.72144	1.22158	2.2278	0.0258936	0.0627421
Streptococcus_danieliae	110.708	2.68739	1.22695	2.19031	NA	NA
Intestinimonas_butyriciproducens	18.0305	-0.864011	1.23365	-0.70037	0.483697	0.560851
Pseudoflavonifractor_phocaeensis	27.7335	-0.629242	1.24185	-0.506697	0.612367	0.665158
Zhenpiania_hominis	1.97733	0.932787	1.24826	0.747273	0.454899	0.540729
Alistipes_timonensis	58.47	-4.69486	1.26197	-3.72028	0.000199005	0.00110623
Dysosmobacter_acutus	181.026	-4.0809	1.26504	-3.2259	0.00125578	0.00518573
Oscillibacter_valericigenes	429.814	-5.01602	1.2964	-3.86918	0.000109202	0.000644974
Limosilactobacillus_agrestis	40.9576	-1.59875	1.309	-1.22135	0.221953	0.325187
Phocaeicola_sartorii	99.2533	-3.55714	1.31854	-2.69779	0.00698024	0.0204103
Lawsonibacter_asaccharolyticus	161.571	-0.788181	1.32876	-0.593173	0.553066	0.618517
Marseillibacter_massiliensis	544.631	-1.98932	1.33439	-1.49081	0.136011	0.221604
Duncaniella_freteri	140.4	-4.31691	1.33642	-3.23021	0.00123698	0.00518573
Dysosmobacter_welbionis	21.9184	-1.98457	1.3397	-1.48135	0.138513	0.222454
Evtepia_gabavorous	133.456	-0.454055	1.35023	-0.33628	0.73666	0.782184
Eubacterium_coprostanoligenes	62.7806	1.52637	1.35788	1.12408	0.260978	0.362683
Acutalibacter_muris	456.192	-1.18672	1.36016	-0.872487	0.382943	0.485746
Butyricicoccus_pullicaecorum	109.061	-7.43597	1.37381	-5.41266	6.2095e-08	1.30399e-06
Lacrimispora_xylanolytica	76.162	5.33938	1.37566	3.88133	0.000103887	0.000644974
Duncaniella_muris	331.87	-9.98492	1.39485	-7.15843	8.16064e-13	5.1412e-11
Parabacteroides_merdae	14.38	1.16287	1.39643	0.832745	0.404989	0.50028
Limosilactobacillus_reuteri	871.359	-1.96411	1.39872	-1.40422	0.160253	0.250313
Pusillibacter_faecalis	80.0477	1.5478	1.41262	1.09569	NA	NA
Faecalicatena_faecalis	1.5284	-0.680217	1.42415	-0.47763	0.632914	0.683547
Ligilactobacillus_apodemi	4.75193	2.08936	1.43949	1.45146	0.146652	0.232919
Adlercreutzia_caecimuris	2.3411	1.8739	1.45691	1.28622	0.198367	0.295208
Duncaniella_muricolitica	734.132	-11.678	1.45826	-8.00817	1.16427e-15	1.10024e-13
Agathobaculum_butyriciproducens	3.39297	-3.90418	1.49017	-2.61996	0.00879394	0.0248068
Adlercreutzia_muris	4.15002	0.268173	1.50766	0.177874	0.858822	0.882159
Thomasclavelia_cocleata	2773.58	6.17826	1.51383	4.08122	4.47999e-05	0.000309448
Muribaculum_intestinale	139.518	-8.18289	1.52074	-5.38085	7.41351e-08	1.40115e-06
Faecalicatena_contorta	43.0482	4.27081	1.54779	2.75929	0.00579276	0.0182879
Mediterraneibacter_gnavus	187.363	-1.88881	1.57374	-1.2002	0.230061	0.326929
Roseburia_intestinalis	28.9394	4.81099	1.57845	3.04793	0.00230425	0.00871008
Marasmitruncus_massiliensis	87.8766	-1.67525	1.58007	-1.06024	0.289037	0.3902
Muribaculum_gordoncarteri	362.161	-8.19409	1.58553	-5.16805	2.36545e-07	4.06427e-06
Ruthenibacterium_lactatiformans	4.7823	-1.33636	1.58674	-0.842205	0.399673	0.499038
Oscillibacter_ruminantium	7.42397	-0.990052	1.59296	-0.621515	0.534261	0.607204
Faecalicatena_orotica	53.5917	3.74485	1.59855	2.34266	0.0191468	0.04825
Wansuia_hejianensis	6.82752	-4.03361	1.59943	-2.5219	0.0116723	0.0315153
Enterocloster_clostridioformis	3.80765	2.68095	1.61523	1.65979	0.0969567	0.169674
Phocaeicola_vulgatus	24.1188	0.197438	1.63883	0.120475	0.904107	0.918689
Clostridium_fessum	1.76055	0.940782	1.63994	0.573669	0.566192	0.629472
Anaerotruncus_colihominis	76.5944	0.895521	1.64608	0.544034	0.586418	0.640653
Faecalibaculum_rodentium	11705.3	8.58318	1.66161	5.16559	NA	NA
Alistipes_senegalensis	1.43895	0.534798	1.66686	0.320841	0.748331	0.790137
Lactococcus_cremoris	41.6814	9.96588	1.6691	5.97082	2.36064e-09	7.43602e-08
Lactococcus_lactis	138.127	11.7295	1.6694	7.02613	2.12336e-12	1.00329e-10
Achromobacter_kerstersii	64.5726	-8.07847	1.67166	-4.8326	1.34763e-06	1.49825e-05
Merdimonas_faecis	3.57825	1.36889	1.71286	0.799186	0.424183	0.520588
Achromobacter_spanius	24.148	-6.6423	1.71515	-3.87271	0.00010763	0.000644974
Turicimonas_muris	2.06381	-1.46987	1.71655	-0.856292	0.391836	0.493714
Vescimonas_fastidiosa	96.6186	-4.36907	1.72789	-2.52856	0.0114531	0.0313717
Parasutterella_excrementihominis	124.73	-8.28863	1.73215	-4.78518	1.70833e-06	1.79375e-05
Achromobacter_deleyi	57.4735	-7.88678	1.73444	-4.54715	5.43767e-06	4.8939e-05
Dubosiella_newyorkensis	22844.6	7.54782	1.75302	4.30562	1.6652e-05	0.000125889
Clostridium_scindens	12.7217	-2.01519	1.75751	-1.14662	0.251539	0.352155
Roseburia_hominis	98.6222	7.30192	1.767	4.13238	3.59027e-05	0.000260985
Pseudomonas_azotoformans	389.899	-10.3325	1.78078	-5.80223	6.54395e-09	1.76687e-07
Lacrimispora_aerotolerans	2.46167	5.12094	1.78388	2.87068	0.00409588	0.0143356
Paramuribaculum_intestinale	127.882	-9.02031	1.79273	-5.03161	4.86376e-07	7.07116e-06
Angelakisella_massiliensis	1.10929	-2.15961	1.79535	-1.20289	0.229018	0.326929
Parabacteroides_pekinense	4.70522	5.75956	1.80785	3.18586	0.00144323	0.00580361
Pseudomonas_costantinii	8.1322	-5.02868	1.835	-2.74043	0.00613585	0.0184075
Anaerotignum_lactatifermentans	6.18854	-1.5583	1.85683	-0.839226	0.401343	0.499038
Pseudomonas_edaphica	9.0343	-5.16597	1.87971	-2.74828	0.00599079	0.0182879
Alistipes_communis	3.04353	-2.70553	1.88701	-1.43376	0.15164	0.238833
Lacrimispora_algidixylanolytica	1.69228	4.75486	1.90588	2.49484	0.0126014	0.0330786
Lacrimispora_sphenoides	2.9608	4.48454	1.91206	2.3454	0.0190068	0.04825
Helicobacter_typhlonius	1044.34	6.68797	1.91422	3.49383	0.000476138	0.00243217
Enterobacter_chuandaensis	6.08398	3.16298	1.92185	1.6458	0.0998044	0.171482
Pseudomonas_lactis	184.386	-9.50514	1.9254	-4.93672	7.94488e-07	9.38489e-06
Parvibacter_caecicola	2.83653	0.802476	1.92955	0.415888	NA	NA
Alistipes_ihumii	1.03161	1.09469	1.9477	0.56204	0.574089	0.6337
Anaerotruncus_massiliensis	3.74912	-2.01898	1.95135	-1.03466	0.300827	0.403236
Helicobacter_hepaticus	154.495	1.49503	1.95186	0.765951	0.443705	0.534391
Pseudomonas_paracarnis	113.941	-8.80083	1.95822	-4.4943	6.98003e-06	5.99648e-05
Paraburkholderia_fungorum	2.10219	-2.7217	1.96615	-1.38428	0.166274	0.257219
Clostridium_transplantifaecale	3.99487	4.46294	1.96677	2.26917	0.0232579	0.0570875
Shigella_flexneri	47.2223	3.46765	2.00138	1.73263	0.0831615	0.155619
Anaerosacchariphilus_polymeriproducens	3.10236	4.28872	2.00728	2.13658	NA	NA
Clostridium_viride	11.5881	-3.66944	2.01903	-1.81743	0.0691514	0.135996
Simiaoa_hominis	4.47651	1.57508	2.02418	0.778132	0.436491	0.532237
Duncaniella_dubosii	79.5572	-8.26109	2.03392	-4.06166	4.87244e-05	0.000317549
Klebsiella_pneumoniae	18.844	3.46218	2.03398	1.70217	0.0887235	0.161238
Enterobacter_sichuanensis	9.45446	3.62673	2.04495	1.77351	0.0761445	0.145367
Bacillus_stercoris	33.7251	9.70838	2.05155	4.73221	2.22088e-06	2.20919e-05
Bacillus_inaquosorum	13.4726	8.36921	2.05336	4.07586	4.58441e-05	0.000309448
Bacillus_tequilensis	49.1428	10.2573	2.05354	4.99492	5.88598e-07	7.68713e-06
Bacillus_spizizenii	62.3564	10.5936	2.05828	5.14682	2.64942e-07	4.17283e-06
Bacillus_rugosus	51.0857	10.3026	2.06548	4.988	6.1009e-07	7.68713e-06
Qiania_dongpingensis	21.8817	-1.5304	2.07059	-0.739112	0.459839	0.543184
Achromobacter_marplatensis	6.09027	-4.53879	2.07493	-2.18745	0.0287099	0.0669898
Enterococcus_faecalis	27.8283	6.70346	2.07895	3.22445	0.00126213	0.00518573
Enterococcus_gallinarum	10.5643	6.92322	2.09188	3.30957	0.000934404	0.00420482
Bacillus_vallismortis	5.57833	6.91334	2.09972	3.29251	0.000992973	0.00436446
Stenotrophomonas_nematodicola	4.26982	-4.0271	2.10984	-1.90872	0.0562978	0.113195
Pseudomonas_lactucae	3.81639	-3.85302	2.12496	-1.81323	0.069797	0.135996
Pseudomonas_tolaasii	4.53177	-4.09812	2.13067	-1.92339	0.0544312	0.112556
Pseudomonas_allii	3.24216	-3.61535	2.13347	-1.69459	0.0901531	0.162276
Limosilactobacillus_caviae	155.414	1.29821	2.13564	0.607878	NA	NA
Streptococcus_thoraltensis	4.48258	5.43026	2.1417	2.53549	0.0112289	0.0312098
Bacillus_subtilis	414.443	13.336	2.14361	6.22126	4.93184e-10	1.86423e-08
Escherichia_fergusonii	71.8583	4.35221	2.17121	2.00451	0.0450153	0.0987943
Streptococcus_cuniculi	2.92207	4.23699	2.21155	1.91584	0.0553848	0.112556
Mediterraneibacter_butyricigenes	2.23135	0.484834	2.21633	0.218755	0.826841	0.85395
Haemophilus_parainfluenzae	0.578815	-0.772036	2.21843	-0.34801	0.727833	NA
Stutzerimonas_stutzeri	1.93912	0.0144872	2.23381	0.00648539	0.994825	0.994825
Adlercreutzia_mucosicola	0.978213	0.937944	2.23839	0.419025	0.675198	0.720974
Acinetobacter_schindleri	0.814291	-0.292763	2.26186	-0.129435	0.897014	NA
Staphylococcus_xylosus	1.03484	4.09806	2.27688	1.79986	0.0718829	0.138631
Escherichia_marmotae	12.7493	7.6654	2.28111	3.36039	0.000778334	0.00387119
Acinetobacter_johnsonii	1.77531	-2.71817	2.2818	-1.19124	0.233559	0.329423
Escherichia_albertii	2.96122	3.97678	2.30412	1.72595	0.0843569	0.156308
Rodentibacter_pneumotropicus	1.82666	3.66951	2.35941	1.55527	0.119883	0.199484
Bacillus_halotolerans	4.5787	6.57507	2.36704	2.77776	0.00547346	0.0179488
Lactobacillus_iners	0.723152	-1.40112	2.38513	-0.587441	0.556908	NA
Enterococcus_casseliflavus	2.02718	6.03728	2.4041	2.51125	0.0120305	0.0320248
Dorea_longicatena	0.70625	4.36132	2.41875	1.80313	0.0713685	NA
Streptococcus_acidominimus	10.1765	7.47501	2.42379	3.08402	0.00204226	0.00787728
Achromobacter_piechaudii	0.973023	-1.80106	2.4275	-0.74194	0.458124	NA
Pseudomonas_paralactis	8.10097	-4.87159	2.43553	-2.00022	0.0454768	0.0987943
Pseudomonas_lurida	5.03971	-4.18545	2.43928	-1.71585	0.0861893	0.158153
Pseudomonas_libanensis	3.78327	-3.7712	2.4452	-1.54229	0.123003	0.202153
Longibaculum_muris	5.14297	-4.20191	2.54018	-1.65417	0.0980921	0.170086
Clostridium_symbiosum	17.6822	7.0616	2.54407	2.77571	0.00550808	0.0179488
Shigella_sonnei	3.83675	1.22931	2.56347	0.479546	NA	NA
Shigella_boydii	5.47229	1.43235	2.56596	0.558211	0.576701	0.6337
Staphylococcus_pseudoxylosus	4.37334	4.89405	2.60909	1.87577	NA	NA
Pseudomonas_poae	1.51587	-2.41795	2.60936	-0.926645	0.354111	0.461565
Anaerofustis_stercorihominis	1.95849	-2.80084	2.6106	-1.07287	0.283329	0.385246
Bacillus_velezensis	1.44296	5.13427	2.61518	1.96325	0.0496168	0.105366
Staphylococcus_saprophyticus	4.92091	4.40838	2.62523	1.67924	NA	NA
Acinetobacter_marinus	2.59773	-3.20291	2.63225	-1.21679	0.223683	0.325201
Pseudomonas_synxantha	1.44082	-2.34109	2.64391	-0.885464	0.375906	0.483531
Ruminococcus_champanellensis	0.52139	-0.87244	2.65254	-0.328907	0.742226	NA
Blautia_producta	2.61692	-2.93066	2.65992	-1.10179	0.270554	0.370541
Helicobacter_mesocricetorum	9.56725	-2.59084	2.6673	-0.971333	NA	NA
Streptococcus_thermophilus	0.564439	-0.40559	2.66773	-0.152036	0.879159	NA
Faecalicatena_fissicatena	1.45957	5.69192	2.6724	2.12989	0.0331807	0.0746566
Limosilactobacillus_portuensis	119.681	-6.59078	2.67751	-2.46153	0.0138344	0.0358179
Helicobacter_winghamensis	2202.42	-12.4351	2.67855	-4.64249	3.44241e-06	3.25308e-05
Allobaculum_stercoricanis	8.17819	-3.46802	2.68105	-1.29353	0.195828	0.293742
Acetatifactor_muris	13.3162	4.69263	2.68474	1.74789	NA	NA
Helicobacter_mastomyrinus	20.9351	9.00645	2.69285	3.34458	0.000824075	0.00399359
Bacillus_cabrialesii	6.09026	7.33222	2.71975	2.69592	0.00701943	0.0204103
Pseudomonas_gessardii	1.18267	-2.03705	2.72363	-0.747919	0.454509	0.540729
Akkermansia_muciniphila	163.224	-7.6852	2.72739	-2.81779	0.00483553	0.0166166
Fumia_xinanensis	1.22337	-2.09284	2.73359	-0.765604	0.443912	0.534391
Pseudomonas_cedrina	1.02437	-1.8296	2.74497	-0.66653	0.505073	0.582065
Lactobacillus_crispatus	336.476	-8.3031	2.76042	-3.00791	0.0026305	0.00956084
Clostridium_innocuum	17.9929	7.60932	2.76379	2.75322	0.00590123	0.0182879
Pseudomonas_trivialis	0.403561	-0.475199	2.7797	-0.170953	0.86426	NA
Helicobacter_ganmani	1988.51	6.086	2.78985	2.18148	0.0291478	0.0671822
Stenotrophomonas_maltophilia	1.16002	-2.01345	2.8034	-0.718216	0.472624	0.554428
Desulfovibrio_porci	70.9718	6.22549	2.82542	2.20339	0.0275676	0.0658745
Hungatella_hathewayi	0.399909	0.436978	2.83937	0.1539	0.877689	NA
Helicobacter_rodentium	881.295	-9.47739	2.84631	-3.32971	0.00086937	0.00400759
Pseudomonas_mucidolens	0.361227	-0.301637	2.84636	-0.105973	0.915604	NA
Calidifontibacillus_erzurumensis	2.51584	6.26392	2.84863	2.19892	0.0278834	0.0658745
Moraxella_osloensis	0.446833	0.449323	2.85142	0.157579	0.874789	NA
Enterobacter_quasihormaechei	1.42988	2.64995	2.85295	0.928843	0.35297	0.461565
Robinsoniella_peoriensis	0.412583	1.79718	2.85668	0.629113	0.529275	NA
Eisenbergiella_tayi	0.744604	-1.36302	2.85919	-0.476714	0.633566	NA
Ileibacterium_valens	1792.44	4.3871	2.88572	1.52028	NA	NA
Limosilactobacillus_albertensis	176.843	0.997631	2.88792	0.345449	NA	NA
Limosilactobacillus_rudii	170.35	0.838976	2.88809	0.290495	0.771438	0.805534
Escherichia_coli	4.02281	6.27062	2.90323	2.15988	0.0307821	0.0700941
Alistipes_okayasuensis	8.66343	-4.89535	2.92852	-1.67161	0.0946009	0.167099
Limosilactobacillus_urinaemulieris	410.21	-6.73115	2.93303	-2.29494	0.0217364	0.054055
Alistipes_finegoldii	0.67997	-1.23551	2.95044	-0.418755	0.675395	NA
Lactobacillus_gallinarum	188.512	-8.26756	2.95884	-2.79419	0.00520306	0.0175603
Lactobacillus_kitasatonis	3.49646	-3.58265	2.97351	-1.20486	0.228258	0.326929
Ruminococcus_torques	1.1708	0.787963	2.97413	0.264939	0.791056	0.821482
Paenibacillus_barengoltzii	1.8748	5.93588	2.9751	1.99519	0.0460227	0.0988441
Citrobacter_amalonaticus	1.87226	-0.13665	2.97546	-0.0459258	0.963369	0.973673
Shigella_dysenteriae	2.65505	6.16446	2.98382	2.06596	0.0388323	0.0863448
Adlercreutzia_equolifaciens	2.96029	-3.34141	2.98707	-1.11862	0.263301	0.36324
Lacrimispora_xylanisolvens	0.316728	2.23138	2.99438	0.745188	0.456158	NA
Mixta_intestinalis	1.2152	-2.06101	2.99478	-0.688202	NA	NA
Mediterraneibacter_glycyrrhizinilyticus	0.535993	0.362294	3.00029	0.120753	0.903887	NA
Massilia_timonae	0.717054	-1.30423	3.00376	-0.4342	0.664143	NA
Staphylococcus_capitis	0.662371	-1.18489	3.00565	-0.394222	0.693417	NA
Aeromonas_hydrophila	0.615206	-1.08496	3.00736	-0.360769	0.718272	NA
Veillonella_criceti	0.607209	-1.06685	3.00768	-0.354709	0.722808	NA
Pseudomonas_marginalis	0.617912	-1.0661	3.00769	-0.354456	0.722997	NA
Adlercreutzia_hattorii	0.605639	-1.06325	3.00774	-0.353503	0.723711	NA
Clostridium_hylemonae	0.580206	-0.992666	3.00904	-0.329895	0.74148	NA
Cutibacterium_acnes	0.513939	-0.827769	3.01232	-0.274794	0.783474	NA
Acinetobacter_variabilis	0.506334	-0.807298	3.01275	-0.26796	0.78873	NA
Streptococcus_salivarius	0.506334	-0.807298	3.01275	-0.26796	0.78873	NA
Streptococcus_gwangjuense	0.413254	-0.516288	3.01961	-0.170978	0.864241	NA
Blautia_coccoides	0.411684	-0.511067	3.01975	-0.169242	0.865607	NA
Bacillus_cereus	0.405067	-0.489137	3.02032	-0.161948	0.871346	NA
Aquabacterium_soli	0.371312	-0.365277	3.02374	-0.120803	0.903847	NA
Bacillus_smithii	0.338951	0.687886	3.02531	0.227378	0.82013	NA
Staphylococcus_epidermidis	0.348814	-0.256981	3.02697	-0.0848969	0.932343	NA
Aquabacterium_citratiphilum	0.337556	-0.229746	3.02782	-0.0758783	0.939516	NA
Streptococcus_anginosus	0.337556	-0.229746	3.02782	-0.0758783	0.939516	NA
Paracoccus_marcusii	0.31423	0.992363	3.03668	0.326792	0.743825	NA
Massilia_oculi	0.270045	0.0869329	3.03894	0.0286063	0.977179	NA
Stenotrophomonas_rhizophila	0.26769	0.0986247	3.0394	0.0324488	0.974114	NA
Methylobacterium_goesingense	0.267298	0.100582	3.03947	0.0330918	0.973601	NA
Anoxybacillus_kestanbolensis	0.266906	0.102541	3.03955	0.0337355	0.973088	NA
Acinetobacter_guillouiae	0.243501	0.2367	3.04507	0.077732	0.938041	NA
Vescimonas_coprocola	0.277628	1.12853	3.04556	0.370548	0.710974	NA
Lactobacillus_helveticus	0.23472	0.284789	3.04718	0.09346	0.925538	NA
Enterobacter_hormaechei	0.647513	2.87127	3.04747	0.94218	0.3461	NA
Mordavella_massiliensis	0.291723	1.62484	3.04903	0.532905	0.594099	NA
Brevundimonas_vesicularis	0.224014	1.13647	3.05363	0.372171	0.709766	NA
Roseburia_faecis	0.496981	4.70529	3.05681	1.53928	0.123736	NA
Acinetobacter_junii	0.202534	0.493747	3.05714	0.161506	0.871695	NA
Eisenbergiella_porci	0.200964	0.5039	3.05766	0.164799	0.869102	NA
Limosilactobacillus_fastidiosus	0.200964	0.5039	3.05766	0.164799	0.869102	NA
Anaerostipes_hominis	0.185151	0.62088	3.06262	0.202729	0.839347	NA
Helicobacter_enhydrae	0.167993	0.728271	3.0669	0.237462	0.812299	NA
Clostridium_leptum	0.13463	0.99668	3.07899	0.323703	0.746163	NA
Ruminococcus_gauvreauii	0.133845	1.003	3.0793	0.325722	0.744634	NA
Bacillus_nakamurai	1.11015	5.42142	3.08263	1.7587	0.0786288	0.148608
Helicobacter_monodelphidis	0.731503	5.03686	3.08496	1.63272	0.102529	NA
Helicobacter_didelphidarum	0.727819	5.03247	3.08499	1.63128	0.102832	NA
Bacillus_mojavensis	0.587412	4.84388	3.08638	1.56944	0.116546	NA
Klebsiella_africana	2.59375	2.98211	3.08814	0.965666	0.334211	0.44172
Enterococcus_innesii	0.440806	4.60587	3.0884	1.49135	0.135871	NA
Konateibacter_massiliensis	0.34166	4.42149	3.0902	1.43081	0.152484	NA
Lacrimispora_celerecrescens	0.296716	4.29817	3.09153	1.3903	0.164436	NA
Staphylococcus_edaphicus	0.268448	4.24209	3.09218	1.37188	0.170101	NA
Enterocloster_aldenensis	2.50986	4.18066	3.09291	1.35169	0.176474	0.266829
Bradyrhizobium_ganzhouense	0.241708	4.15413	3.09323	1.34297	0.17928	NA
Bacteroides_intestinalis	0.219639	4.10134	3.0939	1.32562	0.184965	NA
Helicobacter_kayseriensis	0.260549	3.52273	3.09392	1.1386	0.25487	NA
Bacillus_amyloliquefaciens	0.219819	4.07826	3.0942	1.31803	0.187492	NA
Bilophila_wadsworthia	0.195235	4.02251	3.09494	1.29971	0.193701	NA
Romboutsia_timonensis	0.192899	3.99723	3.09528	1.29139	0.196567	NA
Mediterraneibacter_faecis	0.235724	2.58524	3.09605	0.835011	0.403711	NA
Clostridium_porci	0.234948	2.56038	3.09618	0.826949	0.408266	NA
Bacteroides_oleiciplenus	0.175862	3.93315	3.09618	1.27032	0.20397	NA
Helicobacter_canadensis	0.10009	1.34969	3.09845	0.435603	0.663125	NA
Bradyrhizobium_rifense	0.209487	2.12431	3.10219	0.684777	0.493485	NA
Brachybacterium_paraconglomeratum	0.109484	2.897	3.10386	0.933353	0.350638	NA
Dorea_phocaeensis	0.0757287	3.47407	3.10386	1.11927	0.263024	NA
Enterocloster_hominis	0.0757287	3.47407	3.10386	1.11927	0.263024	NA
Klebsiella_oxytoca	0.0757287	3.47407	3.10386	1.11927	0.263024	NA
Aeribacillus_pallidus	0.0720452	3.45397	3.10425	1.11266	0.265856	NA
Murimonas_intestini	0.0720452	3.45397	3.10425	1.11266	0.265856	NA
Romboutsia_ilealis	0.0720452	3.45397	3.10425	1.11266	0.265856	NA
Streptococcus_parasuis	0.0720452	3.45397	3.10425	1.11266	0.265856	NA
Streptococcus_lutetiensis	0.0825643	2.74578	3.10693	0.883761	0.376825	NA
Bacteroides_stercorirosoris	0.0244043	3.12618	3.11139	1.00475	0.315016	NA
Harryflintia_acetispora	0.0244043	3.12618	3.11139	1.00475	0.315016	NA
Lachnoclostridium_urinimassiliense	0.0244043	3.12618	3.11139	1.00475	0.315016	NA
Enterocloster_bolteae	0.114095	1.71101	3.11483	0.549312	0.582791	NA
Veillonella_seminalis	0.0675112	1.73176	3.11557	0.555842	0.578319	NA
Veillonella_ratti	0.0671188	1.73592	3.11572	0.557149	0.577426	NA
Butyricicoccus_faecihominis	0.0337556	2.29155	3.11814	0.73491	0.462394	NA
Frisingicoccus_caecimuris	0.0337556	2.29155	3.11814	0.73491	0.462394	NA
Helicobacter_turcicus	0.0333632	2.29155	3.11814	0.73491	0.462394	NA
Streptococcus_infantarius	0.0337556	2.29155	3.11814	0.73491	0.462394	NA
	baseMean	log2FoldChange	lfcSE	stat	pvalue	padj
Clostridium_methylpentosum	0	NA	NA	NA	NA	NA
Aeribacillus_composti	0	NA	NA	NA	NA	NA
Anaerostipes_caccae	0	NA	NA	NA	NA	NA
Anaerostipes_faecis	0	NA	NA	NA	NA	NA
Bifidobacterium_pseudolongum	0	NA	NA	NA	NA	NA
Bittarella_massiliensis	0	NA	NA	NA	NA	NA
Blautia_caecimuris	0	NA	NA	NA	NA	NA
Blautia_glucerasea	0	NA	NA	NA	NA	NA
Blautia_hominis	0	NA	NA	NA	NA	NA
Blautia_intestinalis	0	NA	NA	NA	NA	NA
Blautia_marasmi	0	NA	NA	NA	NA	NA
Blautia_pseudococcoides	0	NA	NA	NA	NA	NA
Blautia_schinkii	0	NA	NA	NA	NA	NA
Caldibacillus_debilis	0	NA	NA	NA	NA	NA
Clostridioides_difficile	0	NA	NA	NA	NA	NA
Clostridium_disporicum	0	NA	NA	NA	NA	NA
Clostridium_saudiense	0	NA	NA	NA	NA	NA
Coprobacillus_cateniformis	0	NA	NA	NA	NA	NA
Cuneatibacter_caecimuris	0	NA	NA	NA	NA	NA
Domibacillus_robiginosus	0	NA	NA	NA	NA	NA
Enterocloster_citroniae	0	NA	NA	NA	NA	NA
Enterococcus_italicus	0	NA	NA	NA	NA	NA
Helicobacter_aurati	0	NA	NA	NA	NA	NA
Hungatella_effluvii	0	NA	NA	NA	NA	NA
Jutongia_hominis	0	NA	NA	NA	NA	NA
Lactococcus_carnosus	0	NA	NA	NA	NA	NA
Lactococcus_chungangensis	0	NA	NA	NA	NA	NA
Lactococcus_garvieae	0	NA	NA	NA	NA	NA
Lactococcus_paracarnosus	0	NA	NA	NA	NA	NA
Lactococcus_piscium	0	NA	NA	NA	NA	NA
Lactococcus_plantarum	0	NA	NA	NA	NA	NA
Lactococcus_raffinolactis	0	NA	NA	NA	NA	NA
Leuconostoc_citreum	0	NA	NA	NA	NA	NA
Leuconostoc_falkenbergense	0	NA	NA	NA	NA	NA
Leuconostoc_holzapfelii	0	NA	NA	NA	NA	NA
Leuconostoc_lactis	0	NA	NA	NA	NA	NA
Leuconostoc_mesenteroides	0	NA	NA	NA	NA	NA
Leuconostoc_pseudomesenteroides	0	NA	NA	NA	NA	NA
Luxibacter_massiliensis	0	NA	NA	NA	NA	NA
Macrococcoides_caseolyticum	0	NA	NA	NA	NA	NA
Metamycoplasma_sualvi	0	NA	NA	NA	NA	NA
Olsenella_phocaeensis	0	NA	NA	NA	NA	NA
Phytobacter_massiliensis	0	NA	NA	NA	NA	NA
Priestia_aryabhattai	0	NA	NA	NA	NA	NA
Priestia_megaterium	0	NA	NA	NA	NA	NA
Streptococcus_dysgalactiae	0	NA	NA	NA	NA	NA
Streptococcus_equinus	0	NA	NA	NA	NA	NA
Streptococcus_ferus	0	NA	NA	NA	NA	NA
Streptococcus_macedonicus	0	NA	NA	NA	NA	NA
Streptococcus_parauberis	0	NA	NA	NA	NA	NA
Streptococcus_pluranimalium	0	NA	NA	NA	NA	NA
Streptococcus_vicugnae	0	NA	NA	NA	NA	NA
Thermobacillus_composti	0	NA	NA	NA	NA	NA
Thomasclavelia_ramosa	0	NA	NA	NA	NA	NA

## Sheet: DESeq2_MBD_RCD_LDA_score
Species	baseMean	log2FoldChange	lfcSE	stat	pvalue	padj
Clostridium_hylemonae	0.746057	-2.49009	3.04966	-0.816514	0.414206	1.01746e-18
Clostridium_innocuum	1160.34	13.4449	1.83843	7.31326	2.60746e-13	3.37221e-18
Clostridium_leptum	0.663549	0.970689	2.37086	0.409425	0.682228	3.20698e-12
Clostridium_methylpentosum	6.36735	7.1201	1.98433	3.58816	0.000333019	1.88389e-11
Clostridium_scindens	13.216	-4.94362	2.22739	-2.21947	NA	3.88475e-10
Clostridium_symbiosum	1158.37	13.0557	1.9022	6.86346	6.72101e-12	8.08346e-10
Clostridium_viride	8.7035	-2.01736	1.98874	-1.01439	0.310395	3.60632e-09
Ruminococcus_torques	1.28225	-3.26535	3.03994	-1.07415	0.282755	1.91661e-08
Acetatifactor_muris	1.72835	-0.104699	2.74785	-0.0381022	0.969606	1.54231e-07
Achromobacter_deleyi	91.1462	0.0471512	1.32008	0.0357184	0.971507	1.54231e-07
Achromobacter_kerstersii	93.5694	-0.295247	1.21902	-0.242199	0.808626	5.81295e-07
Achromobacter_marplatensis	8.08302	-0.344211	1.59631	-0.21563	0.829277	5.81295e-07
Achromobacter_piechaudii	1.34852	-0.157756	1.73199	-0.0910834	0.927426	2.27079e-06
Achromobacter_spanius	49.2774	0.615552	1.45975	0.421684	0.673256	2.96863e-06
Acinetobacter_guillouiae	1.46961	1.47674	1.74349	0.847002	0.396994	4.07646e-06
Acinetobacter_johnsonii	3.3333	-1.38858	1.59681	-0.869592	NA	8.84643e-06
Acinetobacter_junii	0.562869	-0.160823	3.07822	-0.0522456	0.958333	8.90111e-06
Acinetobacter_marinus	4.85544	-2.3529	2.21798	-1.06083	NA	1.1003e-05
Acinetobacter_schindleri	1.6306	0.363894	2.05159	0.177372	0.859216	2.46172e-05
Acinetobacter_variabilis	0.826411	-2.63726	3.0474	-0.865414	0.386812	2.57412e-05
Acutalibacter_muris	995.442	0.815275	1.50725	0.540901	0.588576	2.89938e-05
Adlercreutzia_caecimuris	6.15433	2.81366	1.28132	2.1959	0.0280991	3.37221e-05
Adlercreutzia_equolifaciens	32.0087	2.37832	1.75482	1.3553	0.175321	3.94202e-05
Adlercreutzia_hattorii	8.35707	2.80941	1.58451	1.77304	0.0762213	6.56216e-05
Adlercreutzia_mucosicola	0.624813	-0.290658	2.04234	-0.142316	0.88683	6.91397e-05
Adlercreutzia_muris	1.99684	-3.25499	1.50961	-2.15618	0.0310698	7.23752e-05
Aeribacillus_composti	0	NA	NA	NA	NA	8.46418e-05
Aeribacillus_pallidus	0	NA	NA	NA	NA	0.000222035
Aeromonas_hydrophila	2.32806	0.444686	2.2031	0.201846	0.840037	0.000282545
Agathobaculum_butyriciproducens	718.054	7.61896	1.62011	4.70273	2.56708e-06	0.000761621
Akkermansia_muciniphila	301.631	-3.1825	2.39343	-1.32968	0.183625	0.000776165
Alistipes_communis	9.99426	0.387516	1.36669	0.283544	0.77676	0.000794471
Alistipes_dispar	298.151	0.564649	0.984997	0.57325	0.566476	0.00102064
Alistipes_finegoldii	3.39537	0.932194	1.61664	0.576623	0.564194	0.00102064
Alistipes_ihumii	4.24475	3.46117	1.52119	2.2753	0.0228879	0.00130281
Alistipes_okayasuensis	69.3448	1.78017	1.91156	0.931265	0.351716	0.00130281
Alistipes_putredinis	80.1896	1.07709	1.22754	0.877444	0.380246	0.00172799
Alistipes_senegalensis	0.818438	-1.76933	1.91083	-0.925946	0.354474	0.00172799
Alistipes_timonensis	242.271	1.71874	0.980226	1.75342	0.0795304	0.00172799
Allobaculum_stercoricanis	476.663	5.04523	2.24302	2.2493	0.0244935	0.00172799
Anaerofustis_stercorihominis	19.9228	2.23307	1.63652	1.36452	0.172403	0.00222271
Anaerosacchariphilus_polymeriproducens	0.280536	-1.06291	2.98186	-0.356457	0.721498	0.00229149
Anaerostipes_caccae	10.5924	7.8544	2.45515	3.19915	0.00137834	0.00243009
Anaerostipes_faecis	276.505	12.5603	2.49694	5.03028	4.89768e-07	0.00262543
Anaerostipes_hominis	4791.75	14.2983	1.88511	7.58484	3.32904e-14	0.00293821
Anaerotignum_lactatifermentans	8.06243	0.745103	1.9787	0.376563	0.706498	0.00295737
Anaerotruncus_colihominis	477.282	4.76403	1.65271	2.88255	0.00394467	0.00295737
Anaerotruncus_massiliensis	5.09099	-0.226123	1.2539	-0.180335	0.856889	0.00329152
Angelakisella_massiliensis	1.1794	-3.14749	1.63803	-1.92151	0.0546675	0.00329152
Anoxybacillus_kestanbolensis	0.931338	-0.352367	2.82067	-0.124923	0.900584	0.00329152
Aquabacterium_citratiphilum	0.550941	-2.05061	3.05796	-0.670581	0.502488	0.00364906
Aquabacterium_soli	0.606035	-2.18857	3.05508	-0.716371	0.473763	0.00388867
Bacillus_amyloliquefaciens	0	NA	NA	NA	NA	0.00451698
Bacillus_cabrialesii	0	NA	NA	NA	NA	0.00496875
Bacillus_cereus	0.661129	-2.31449	3.05268	-0.758181	0.448343	0.00496875
Bacillus_halotolerans	0	NA	NA	NA	NA	0.00536614
Bacillus_inaquosorum	0	NA	NA	NA	NA	0.0054776
Bacillus_mojavensis	0	NA	NA	NA	NA	0.00587572
Bacillus_nakamurai	0	NA	NA	NA	NA	0.00605818
Bacillus_rugosus	0	NA	NA	NA	NA	0.00663902
Bacillus_smithii	0.539893	-2.00534	3.05897	-0.655561	0.512107	0.00759969
Bacillus_spizizenii	0.137931	2.11044	3.16075	0.667703	0.504323	0.00810874
Bacillus_stercoris	0.275862	2.70048	3.15934	0.85476	0.392684	0.011182
Bacillus_subtilis	1.37931	4.91795	3.06268	1.60577	0.108325	0.0115083
Bacillus_tequilensis	0	NA	NA	NA	NA	0.0117906
Bacillus_vallismortis	0	NA	NA	NA	NA	0.0122821
Bacillus_velezensis	0	NA	NA	NA	NA	0.0167648
Bacteroides_acidifaciens	1339.84	3.85383	1.08857	3.54027	0.00039972	0.0167648
Bacteroides_caecimuris	124.993	0.314378	1.10589	0.284275	0.7762	0.0172417
Bacteroides_intestinalis	0	NA	NA	NA	NA	0.0172417
Bacteroides_oleiciplenus	307.621	26.5765	3.02635	8.7817	NA	0.0178293
Bacteroides_rodentium	206.153	2.26158	1.55321	1.45607	0.145373	0.0179638
Bacteroides_stercorirosoris	12.5484	22.1093	3.03025	7.29622	NA	0.0192081
Bacteroides_uniformis	861.079	6.32801	1.35747	4.66162	3.13725e-06	0.0252832
Bifidobacterium_pseudolongum	1.90239	5.34754	2.48897	2.14849	0.0316746	0.0256847
Bilophila_wadsworthia	0	NA	NA	NA	NA	0.0276697
Bittarella_massiliensis	32.1192	9.45415	2.07935	4.54669	5.44955e-06	0.0278677
Blautia_caecimuris	2080.4	29.1646	3.02621	9.63733	NA	0.0279954
Blautia_coccoides	1989.82	11.5083	1.97074	5.83958	5.23313e-09	0.0288763
Blautia_glucerasea	15.6887	8.42194	2.29134	3.67556	0.00023733	0.0297455
Blautia_hominis	64.0205	10.4493	2.20315	4.7429	2.10682e-06	0.0353562
Blautia_intestinalis	5.18853	6.82779	2.93916	2.32304	0.0201769	0.0711114
Blautia_marasmi	1.65611	5.16675	2.38695	2.16458	0.0304197	0.0721359
Blautia_producta	1166.08	8.02899	2.29617	3.49669	0.000471069	0.0740674
Blautia_pseudococcoides	1266.8	27.3821	3.02623	9.04825	NA	0.0778187
Blautia_schinkii	63.7928	10.4448	2.71577	3.84597	0.000120076	0.0823096
Brachybacterium_paraconglomeratum	0.0550941	0.956299	3.16075	0.302555	0.762229	0.0862072
Bradyrhizobium_ganzhouense	0	NA	NA	NA	NA	0.0888384
Bradyrhizobium_rifense	0.198707	0.923514	3.15641	0.292583	0.769841	0.0888384
Brevundimonas_vesicularis	0.661146	0.368241	2.08415	0.176687	0.859754	0.0889191
Butyricicoccus_faecihominis	23.353	8.77261	2.7804	3.15516	0.00160409	0.0892377
Butyricicoccus_pullicaecorum	121.967	-5.47391	1.42235	-3.84851	0.000118839	0.0955575
Caldibacillus_debilis	0	NA	NA	NA	NA	0.0965503
Calidifontibacillus_erzurumensis	0	NA	NA	NA	NA	0.0973824
Citrobacter_amalonaticus	0.810051	-1.78158	3.05189	-0.583764	0.559379	0.107409
Clostridioides_difficile	38.3448	22.9863	3.02752	7.59246	NA	0.133618
Clostridium_disporicum	0	NA	NA	NA	NA	0.136988
Clostridium_fessum	2.04803	-0.0339912	1.66544	-0.0204098	0.983716	0.14113
Clostridium_phoceensis	823.809	-0.648656	1.06202	-0.610776	0.541348	0.141141
Clostridium_porci	0.0963715	0.341651	3.15625	0.108246	0.913801	0.143471
Clostridium_saudiense	0.348457	3.06355	3.14502	0.974093	0.33001	0.154651
Clostridium_transplantifaecale	292.205	11.4578	1.84513	6.20979	5.30548e-10	0.154891
Colidextribacter_massiliensis	16.9304	-0.0688113	1.37233	-0.0501418	0.960009	0.156885
Coprobacillus_cateniformis	0	NA	NA	NA	NA	0.162563
Corynebacterium_dentalis	943.698	1.69241	1.42653	1.18638	0.235471	0.164747
Cuneatibacter_caecimuris	5.01776	6.78039	2.49913	2.71311	0.00666558	0.164747
Cutibacterium_acnes	0.827593	-2.63926	3.04737	-0.866078	0.386447	0.181874
Desulfovibrio_porci	11.4077	2.3421	2.59462	0.902677	0.366698	0.18443
Domibacillus_robiginosus	0	NA	NA	NA	NA	0.18443
Dorea_longicatena	0.0353747	0.956299	3.16075	0.302555	0.762229	0.199847
Dorea_phocaeensis	2.48276	5.7639	3.04657	1.89193	0.0585	0.199847
Dubosiella_newyorkensis	45549.1	7.70086	1.81257	4.24859	2.1512e-05	0.203824
Duncaniella_dubosii	241.251	0.676924	2.73899	0.247143	0.804797	0.203824
Duncaniella_freteri	174.921	-0.614492	1.14356	-0.537352	0.591024	0.209693
Duncaniella_muricolitica	996.258	-3.80782	2.09446	-1.81804	0.0690573	0.225801
Duncaniella_muris	496.257	-0.449356	1.47628	-0.304384	0.760836	0.245087
Dysosmobacter_acutus	752.239	2.22397	1.44403	1.54011	0.123533	0.248258
Dysosmobacter_welbionis	19.24	-3.47578	1.22277	-2.84255	0.0044754	0.253911
Eisenbergiella_porci	0.380135	-1.49724	3.07266	-0.48728	0.62606	0.257177
Eisenbergiella_tayi	1.03699	-2.96015	2.55466	-1.15873	0.246568	0.260882
Enterobacter_chuandaensis	1.63314	-0.320118	1.59827	-0.20029	0.841254	0.295051
Enterobacter_hormaechei	0.220376	-0.721297	3.10517	-0.232289	0.816313	0.318595
Enterobacter_quasihormaechei	0.588295	-0.905587	2.78768	-0.324853	0.745292	0.340024
Enterobacter_sichuanensis	0.950173	-2.83734	2.73481	-1.03749	0.299507	0.340024
Enterocloster_aldenensis	310.47	12.7275	2.18074	5.83632	5.3367e-09	0.343934
Enterocloster_bolteae	1786.39	14.0669	2.08969	6.73159	1.67823e-11	0.352448
Enterocloster_citroniae	2.32348	5.66833	2.88756	1.96302	0.0496441	0.352448
Enterocloster_clostridioformis	131.222	8.98661	1.88132	4.77676	1.7814e-06	0.353803
Enterocloster_hominis	2.96149	6.01356	2.00088	3.00545	0.00265186	0.361756
Enterococcus_casseliflavus	4.55172	6.63712	3.03734	2.18518	NA	0.362135
Enterococcus_faecalis	2.67323	3.4836	2.708	1.28641	0.198299	0.380338
Enterococcus_gallinarum	36.3006	8.70038	2.60458	3.34042	NA	0.38096
Enterococcus_innesii	8.41379	7.52274	3.03223	2.48093	NA	0.38096
Enterococcus_italicus	6.73283	7.19758	2.05383	3.50448	0.000457507	0.384396
Escherichia_albertii	1.06448	3.13707	3.07553	1.02001	0.307725	0.38482
Escherichia_coli	0.890173	4.27961	3.05659	1.40012	0.161476	0.387354
Escherichia_fergusonii	243.567	5.19254	2.46698	2.10482	0.0353074	0.387354
Escherichia_marmotae	109.3	11.4158	2.97931	3.8317	NA	0.395831
Eubacterium_coprostanoligenes	47.4154	0.842887	1.41175	0.597052	0.550473	0.412291
Evtepia_gabavorous	123.179	0.314982	1.30526	0.241318	0.809309	0.42245
Faecalibaculum_rodentium	8292.95	8.6115	1.32743	6.48737	8.73502e-11	0.435277
Faecalicatena_absiana	171.341	1.81033	1.29737	1.39539	0.162898	0.444189
Faecalicatena_contorta	51.157	4.45851	1.21366	3.67359	0.000239168	0.4442
Faecalicatena_faecalis	37.1286	4.86839	1.43623	3.3897	0.000699692	0.472578
Faecalicatena_fissicatena	13.8315	8.23861	2.46434	3.34314	0.000828374	0.491436
Faecalicatena_orotica	28.6622	2.7555	2.45207	1.12375	NA	0.496669
Faecalimonas_umbilicata	59.6437	0.578858	1.2193	0.474748	0.634967	0.537299
Flavonifractor_plautii	458.43	4.41383	1.28036	3.44733	0.00056615	0.552136
Flintibacter_butyricus	356.496	-1.05176	1.03199	-1.01915	0.308131	0.568641
Frisingicoccus_caecimuris	8593.78	16.9411	1.79347	9.44599	3.52061e-21	0.575811
Fumia_xinanensis	1.48513	-0.912112	1.96317	-0.464613	0.642209	0.575811
Fusimonas_intestini	2107.16	-3.89331	1.97201	-1.97428	0.0483494	0.578439
Haemophilus_parainfluenzae	0.980389	-1.23688	1.9798	-0.624751	0.532134	0.578439
Harryflintia_acetispora	0.137931	2.11044	3.16075	0.667703	0.504323	0.578439
Helicobacter_aurati	0.137931	2.11044	3.16075	0.667703	0.504323	0.578737
Helicobacter_canadensis	2.42841	3.5575	1.96031	1.81476	0.0695602	0.585645
Helicobacter_didelphidarum	0	NA	NA	NA	NA	0.585645
Helicobacter_enhydrae	1.37503	1.83181	1.99762	0.916995	0.359145	0.585645
Helicobacter_ganmani	211.276	1.49169	2.36676	0.630265	0.528521	0.585645
Helicobacter_hepaticus	358.946	3.30493	2.27269	1.45419	0.145893	0.596081
Helicobacter_kayseriensis	1.2219	4.08162	2.52432	1.61692	0.105896	0.606118
Helicobacter_mastomyrinus	7.65999	7.38491	2.56135	2.88322	0.00393639	0.606679
Helicobacter_mesocricetorum	555.296	5.039	2.88658	1.74566	NA	0.606679
Helicobacter_monodelphidis	0	NA	NA	NA	NA	0.606679
Helicobacter_rodentium	6417.67	1.47012	2.54523	0.577598	0.563535	0.613431
Helicobacter_turcicus	0.48128	2.66433	3.1347	0.849947	0.395355	0.613431
Helicobacter_typhlonius	2920.45	8.5611	2.58686	3.30946	0.000934758	0.613431
Helicobacter_winghamensis	16233.8	1.49102	2.45895	0.606363	0.544274	0.617815
Hungatella_effluvii	167.414	25.7217	2.78197	9.24585	2.33371e-20	0.623386
Hungatella_hathewayi	43.4861	7.41947	2.08023	3.56665	0.000361571	0.623386
Ihubacter_massiliensis	44.7011	0.0490294	1.31122	0.0373922	0.970172	0.62962
Ileibacterium_valens	41821.4	8.16025	2.3661	3.44882	0.00056304	0.62962
Intestinimonas_butyriciproducens	13.6703	-0.877061	1.20197	-0.729688	0.465581	0.630392
Intestinimonas_gabonensis	269.119	-2.17941	1.19713	-1.82053	NA	0.630392
Intestinimonas_massiliensis	12.1211	0.34417	0.792593	0.434233	0.664119	0.630392
Intestinimonas_timonensis	25.1817	-1.46248	1.02811	-1.4225	0.154882	0.630392
Jutongia_hominis	0	NA	NA	NA	NA	0.630392
Kineothrix_alysoides	59.9888	-7.15034	1.44001	-4.96548	6.85306e-07	0.630392
Klebsiella_africana	0.574125	2.40868	2.71351	0.887663	0.374722	0.630392
Klebsiella_oxytoca	94.6411	24.9316	2.61465	9.53537	NA	0.630392
Klebsiella_pneumoniae	16.4536	3.48143	1.9866	1.75245	0.0796958	0.630392
Konateibacter_massiliensis	0	NA	NA	NA	NA	0.630392
Lachnoclostridium_urinimassiliense	12.0078	8.03725	2.56664	3.13143	0.00173959	0.635493
Lacrimispora_aerotolerans	5.47568	5.68769	2.78164	2.04472	NA	0.650574
Lacrimispora_algidixylanolytica	0.343349	2.12341	3.15934	0.672106	0.501516	0.653302
Lacrimispora_celerecrescens	0	NA	NA	NA	NA	0.653302
Lacrimispora_saccharolytica	6.87552	2.01385	1.91579	1.05118	0.293175	0.661054
Lacrimispora_sphenoides	0.0674867	0.956299	3.16075	0.302555	0.762229	0.668286
Lacrimispora_xylanisolvens	0.176251	-0.374433	3.12617	-0.119774	0.904662	0.668286
Lacrimispora_xylanolytica	7.60307	1.28746	1.93228	0.666293	0.505224	0.678382
Lactobacillus_crispatus	608.04	-8.88746	2.46712	-3.60237	0.000315333	0.678382
Lactobacillus_gallinarum	340.807	-11.4134	3.02624	-3.77147	0.000162288	0.68767
Lactobacillus_gasseri	29.5844	-1.33048	0.999515	-1.33112	0.183148	0.697165
Lactobacillus_helveticus	0.435229	-1.69708	3.0667	-0.553391	0.579996	0.70576
Lactobacillus_iners	3.06683	1.49372	1.30099	1.14814	0.250912	0.70792
Lactobacillus_johnsonii	200.938	0.210304	1.11074	0.189338	0.849828	0.70792
Lactobacillus_kitasatonis	6.17592	-5.54136	3.02903	-1.82941	0.0673375	0.70792
Lactobacillus_paragasseri	9.42459	-0.717109	1.08834	-0.658899	0.509961	0.708129
Lactobacillus_taiwanensis	3101.24	-1.41863	1.13756	-1.24708	0.212367	0.708129
Lactococcus_carnosus	17.6069	8.58702	2.18231	3.93483	8.32565e-05	0.708129
Lactococcus_chungangensis	1.77226	5.26724	2.38729	2.20636	0.0273585	0.708129
Lactococcus_cremoris	3.59914	6.29464	2.36944	2.65659	0.00789353	0.708129
Lactococcus_garvieae	4.63048	6.66107	1.93312	3.44575	0.000569468	0.708129
Lactococcus_lactis	69.8545	10.5753	1.8925	5.58799	2.29708e-08	0.708129
Lactococcus_paracarnosus	11.7863	8.00689	2.44955	3.26872	0.00108036	0.708129
Lactococcus_piscium	2.29841	5.6458	2.44079	2.3131	0.0207172	0.708129
Lactococcus_plantarum	11.0878	7.91704	2.44062	3.24386	0.00117921	0.708129
Lactococcus_raffinolactis	77.461	10.7245	2.23611	4.79603	1.61843e-06	0.708129
Lawsonibacter_asaccharolyticus	158.464	-1.09449	1.2698	-0.861945	0.388718	0.708129
Leuconostoc_citreum	11.9082	8.02411	2.48405	3.23026	0.00123679	0.725113
Leuconostoc_falkenbergense	2.22981	5.61531	2.52154	2.22693	0.0259516	0.725113
Leuconostoc_holzapfelii	5.66712	6.9537	2.42603	2.86629	0.00415314	0.725409
Leuconostoc_lactis	4.553	6.64116	2.51338	2.64232	0.00823405	0.734505
Leuconostoc_mesenteroides	5.60573	6.93787	2.42198	2.86454	0.00417618	0.735024
Leuconostoc_pseudomesenteroides	1.51027	5.04793	2.90924	1.73514	0.0827162	0.736399
Ligilactobacillus_animalis	14.194	-0.133869	1.01587	-0.131778	0.89516	0.736512
Ligilactobacillus_apodemi	1.77101	-2.37835	1.77291	-1.34149	0.17976	0.744143
Ligilactobacillus_murinus	6544.62	-2.26843	1.17752	-1.92645	0.0540476	0.744143
Limosilactobacillus_agrestis	38.7441	-3.53798	1.32444	-2.6713	0.00755587	0.744143
Limosilactobacillus_albertensis	145.21	-1.83822	1.93762	-0.9487	0.342773	0.744143
Limosilactobacillus_balticus	954.23	-3.80859	0.841294	-4.52706	5.98094e-06	0.749487
Limosilactobacillus_caviae	111.831	-1.56133	1.42522	-1.0955	0.273297	0.75504
Limosilactobacillus_fastidiosus	0.380135	-1.49724	3.07266	-0.48728	0.62606	0.762527
Limosilactobacillus_portuensis	218.897	-10.6044	2.80969	-3.77423	0.000160503	0.762527
Limosilactobacillus_reuteri	1017.23	-3.92719	1.46693	-2.67716	0.00742496	0.774129
Limosilactobacillus_rudii	148.927	-1.91675	2.1214	-0.903532	0.366244	0.794334
Limosilactobacillus_urinaemulieris	752.273	-10.4013	2.97933	-3.49114	0.000480956	0.794334
Longibaculum_muris	9.72061	-4.5433	2.27667	-1.99559	0.0459787	0.794334
Luxibacter_massiliensis	68.2759	24.4758	3.02693	8.08601	NA	0.801334
Macrococcoides_caseolyticum	17.2544	8.5583	2.50801	3.41239	0.000643951	0.806949
Marasmitruncus_massiliensis	80.7796	-0.86707	1.78257	-0.486416	0.626672	0.830868
Marseillibacter_massiliensis	450.279	-2.98884	1.00016	-2.98835	0.00280492	0.838668
Massilia_oculi	0.440753	-1.72742	3.06587	-0.563438	0.573137	0.846197
Massilia_timonae	1.13726	-3.0992	3.04161	-1.01893	0.308234	0.872556
Mediterraneibacter_butyricigenes	1.93985	0.669432	2.00893	0.333229	0.738961	0.88353
Mediterraneibacter_faecis	0.108764	0.341651	3.15625	0.108246	0.913801	0.88353
Mediterraneibacter_glycyrrhizinilyticus	0.716144	-2.41951	3.05083	-0.793064	0.427741	0.901096
Mediterraneibacter_gnavus	4917.37	4.46177	1.36049	3.27953	0.00103981	0.904998
Merdimonas_faecis	2.2678	-0.503013	2.34753	-0.214273	0.830334	0.906519
Metamycoplasma_sualvi	0	NA	NA	NA	NA	0.906519
Methylobacterium_goesingense	0.759806	-0.819582	2.81938	-0.290696	0.771284	0.906519
Mixta_intestinalis	1.98339	-3.90228	3.03504	-1.28574	NA	0.906519
Moraxella_osloensis	0.830487	-0.324156	2.79335	-0.116046	0.907616	0.906519
Mordavella_massiliensis	2.24288	3.65136	2.68702	1.35889	0.174182	0.908841
Mucispirillum_schaedleri	3474.75	2.56136	1.15893	2.21012	0.0270971	0.908841
Muribaculum_gordoncarteri	677.723	0.0180801	1.21131	0.0149261	0.988091	0.908841
Muribaculum_intestinale	647.482	2.39546	0.84069	2.8494	0.00438022	0.908841
Murimonas_intestini	5.13391	6.81336	2.50237	2.72276	0.00647391	0.917862
Neglectibacter_timonensis	142.134	0.228366	1.05868	0.215709	0.829215	0.917862
Olsenella_phocaeensis	1.15216	4.61361	2.09554	2.20164	0.0276911	0.928136
Oscillibacter_massiliensis	227.864	-3.00528	1.06695	-2.81671	0.00485186	0.928136
Oscillibacter_ruminantium	5.19049	-2.54046	1.56115	-1.6273	0.103673	0.928136
Oscillibacter_valericigenes	542.04	-0.831323	0.897699	-0.926059	0.354415	0.929186
Paenibacillus_barengoltzii	0	NA	NA	NA	NA	0.929186
Parabacteroides_distasonis	3127.79	4.05072	1.13873	3.55723	NA	0.933722
Parabacteroides_goldsteinii	1155.52	7.43454	1.39672	5.32286	1.02146e-07	0.933722
Parabacteroides_merdae	19.0842	1.48456	1.95278	0.760229	0.447118	0.933722
Parabacteroides_pekinense	0.797111	2.82668	2.29589	1.23119	0.218252	0.938697
Paraburkholderia_fungorum	5.04407	0.994508	1.91057	0.520528	0.602696	0.938697
Paracoccus_marcusii	0.123832	-0.0183271	3.14517	-0.00582706	0.995351	0.941171
Paramuribaculum_intestinale	684.533	1.84986	1.37412	1.34622	0.178232	0.941171
Parasutterella_excrementihominis	1186.53	2.20577	1.34301	1.64241	0.100506	0.941171
Parvibacter_caecicola	3.70214	1.47844	1.04391	1.41625	0.156702	0.941171
Phocaeicola_sartorii	1832.27	3.96899	1.53898	2.57897	0.00990951	0.941171
Phocaeicola_vulgatus	4369.51	8.62996	1.64058	5.26031	1.43809e-07	0.959902
Phytobacter_massiliensis	6.2069	7.08416	3.03437	2.33464	NA	0.959902
Priestia_aryabhattai	1.93103	5.40208	3.05234	1.76982	0.0767577	0.959902
Priestia_megaterium	1.10345	4.5971	3.07167	1.49661	0.134494	0.962842
Pseudoflavonifractor_capillosus	30.2977	-2.04881	1.07172	-1.9117	0.0559142	0.962842
Pseudoflavonifractor_gallinarum	44.2118	-1.11167	0.876422	-1.26842	0.204647	0.962842
Pseudoflavonifractor_phocaeensis	24.3063	-2.1873	1.28955	-1.69618	0.0898517	0.962842
Pseudomonas_allii	9.82511	1.37605	1.76395	0.780092	0.435337	0.962842
Pseudomonas_azotoformans	1070.23	1.29124	1.60075	0.806646	0.419871	0.962842
Pseudomonas_cedrina	4.11705	2.01586	2.02128	0.997321	0.318609	0.962842
Pseudomonas_costantinii	23.3596	1.39687	1.47669	0.945943	0.344178	0.962842
Pseudomonas_edaphica	21.759	1.13483	1.64358	0.690463	0.489903	0.967876
Pseudomonas_gessardii	3.15343	1.48987	1.77931	0.837333	0.402406	0.967876
Pseudomonas_lactis	533.917	1.41769	1.63127	0.869072	0.384808	0.981101
Pseudomonas_lactucae	12.0578	1.45618	1.80753	0.805617	0.420464	0.985766
Pseudomonas_libanensis	10.8453	1.19495	1.90003	0.628911	0.529408	0.987341
Pseudomonas_lurida	13.4181	1.27216	1.92922	0.659416	0.509629	0.987341
Pseudomonas_marginalis	1.16002	0.608266	2.28386	0.266332	0.789983	0.988611
Pseudomonas_mucidolens	0.761199	0.40667	1.75402	0.23185	0.816654	0.988611
Pseudomonas_paracarnis	329.889	1.40393	1.65667	0.847439	0.39675	0.988611
Pseudomonas_paralactis	28.13	1.83306	2.05995	0.889853	0.373545	0.991522
Pseudomonas_poae	4.02341	1.24893	1.77553	0.703412	0.481799	0.991522
Pseudomonas_synxantha	5.34273	1.9146	1.85057	1.0346	0.300856	0.991522
Pseudomonas_tolaasii	11.9356	1.23922	1.76364	0.702653	0.482272	0.991522
Pseudomonas_trivialis	0.683881	0.180484	1.98869	0.0907552	0.927687	0.995351
Pusillibacter_faecalis	41.0125	-0.0406827	0.671038	-0.0606265	0.951657	NA
Qiania_dongpingensis	39.9212	1.53994	1.17239	1.3135	0.189013	NA
Robinsoniella_peoriensis	1.12424	1.95217	1.97202	0.989934	0.322206	NA
Rodentibacter_pneumotropicus	5.61089	4.25428	1.28675	3.30623	0.00094561	NA
Romboutsia_ilealis	0	NA	NA	NA	NA	NA
Romboutsia_timonensis	0	NA	NA	NA	NA	NA
Roseburia_faecis	0	NA	NA	NA	NA	NA
Roseburia_hominis	0.481338	-1.87199	2.66594	-0.702188	0.482562	NA
Roseburia_intestinalis	1.58588	-3.5773	2.51362	-1.42317	0.154687	NA
Ruminococcus_champanellensis	0.452759	-1.79346	2.30761	-0.777192	0.437045	NA
Ruminococcus_gauvreauii	93.9152	8.55536	2.52229	3.39191	NA	NA
Ruthenibacterium_lactatiformans	1195.88	7.55226	1.45548	5.18886	2.11581e-07	NA
Sangeribacter_muris	278.833	1.47266	1.0199	1.44392	0.14876	NA
Schaedlerella_arabinosiphila	4020.41	0.661177	1.5826	0.41778	NA	NA
Shigella_boydii	86.2514	4.77999	2.89208	1.65279	0.0983739	NA
Shigella_dysenteriae	81.283	24.7195	3.02681	8.16682	NA	NA
Shigella_flexneri	247.323	4.93924	2.49629	1.97863	0.0478572	NA
Shigella_sonnei	52.8245	4.32364	2.1506	2.01043	0.0443853	NA
Simiaoa_hominis	0.786979	-2.5749	2.5954	-0.992103	0.321147	NA
Sporofaciens_musculi	1679.25	-1.1733	1.34411	-0.872921	0.382706	NA
Staphylococcus_capitis	1.09609	-2.27362	2.40403	-0.945753	0.344275	NA
Staphylococcus_edaphicus	0	NA	NA	NA	NA	NA
Staphylococcus_epidermidis	0.647183	-1.4052	2.3381	-0.601	0.54784	NA
Staphylococcus_pseudoxylosus	0.180938	-0.462021	3.1204	-0.148065	0.882292	NA
Staphylococcus_saprophyticus	0.251687	-0.943714	3.09406	-0.305009	0.76036	NA
Staphylococcus_xylosus	3.51903	5.14895	3.03836	1.69465	NA	NA
Stenotrophomonas_maltophilia	2.57807	-0.728825	2.46173	-0.296062	NA	NA
Stenotrophomonas_nematodicola	16.6148	0.246878	1.72084	0.143464	0.885924	NA
Stenotrophomonas_rhizophila	1.06147	0.146343	2.07438	0.0705477	0.943758	NA
Streptococcus_acidominimus	2.90058	5.37117	1.77209	3.03098	0.0024376	NA
Streptococcus_anginosus	0.550941	-2.05061	3.05796	-0.670581	0.502488	NA
Streptococcus_cuniculi	2.73461	3.08727	1.64256	1.87955	0.0601693	NA
Streptococcus_danieliae	37.5568	0.690974	1.03327	0.668726	0.50367	NA
Streptococcus_dysgalactiae	2.05918	5.49257	2.38954	2.29859	0.0215283	NA
Streptococcus_equinus	8.07091	7.46133	2.02681	3.68131	0.000232036	NA
Streptococcus_ferus	6.34141	7.11484	1.93494	3.67704	0.000235961	NA
Streptococcus_gwangjuense	0.64141	-2.27187	3.05347	-0.744027	0.45686	NA
Streptococcus_infantarius	13.1086	7.57857	1.91997	3.94723	7.9061e-05	NA
Streptococcus_lutetiensis	149.69	11.0973	1.98899	5.57939	2.41368e-08	NA
Streptococcus_macedonicus	10.5519	7.84747	2.0011	3.92158	8.79692e-05	NA
Streptococcus_parasuis	57.1506	10.2856	2.04996	5.01746	5.23595e-07	NA
Streptococcus_parauberis	22.7205	8.95501	2.13912	4.18631	2.83523e-05	NA
Streptococcus_pluranimalium	2.91961	6.00192	1.98903	3.01752	0.00254854	NA
Streptococcus_salivarius	4.24426	2.05478	2.05497	0.999908	0.317355	NA
Streptococcus_thermophilus	179.217	7.70877	1.70961	4.50907	6.51126e-06	NA
Streptococcus_thoraltensis	0.40998	0.764528	2.88237	0.265243	0.790822	NA
Streptococcus_vicugnae	2.02734	5.46473	2.91038	1.87767	0.0604261	NA
Stutzerimonas_stutzeri	2.15625	-0.397091	2.10574	-0.188575	0.850426	NA
Thermobacillus_composti	0	NA	NA	NA	NA	NA
Thomasclavelia_cocleata	140.531	-0.0314551	1.75194	-0.0179544	0.985675	NA
Thomasclavelia_ramosa	612.464	27.114	3.02627	8.95956	NA	NA
Turicimonas_muris	243.732	6.52648	1.46082	4.46767	7.90771e-06	NA
Veillonella_criceti	1.00409	-2.91823	3.04366	-0.95879	0.337664	NA
Veillonella_ratti	0.122581	0.332076	3.15593	0.105223	0.916199	NA
Veillonella_seminalis	0.110188	0.332076	3.15593	0.105223	0.916199	NA
Vescimonas_coprocola	0.421816	0.749685	2.102	0.356653	0.721352	NA
Vescimonas_fastidiosa	70.8197	-4.08719	1.52284	-2.68392	0.00727646	NA
Wansuia_hejianensis	9.19777	-2.46101	2.00559	-1.22707	0.219794	NA
Zhenpiania_hominis	1.97519	-0.0374287	1.44104	-0.0259734	0.979279	NA

## Sheet: DESeq2_HFD_RCD_LDA_score
Species	baseMean	log2FoldChange	lfcSE	stat	pvalue	padj
Lactobacillus_crispatus	535.914	-26.0233	2.78499	-9.34413	9.26512e-21	1.83449e-18
Akkermansia_muciniphila	237.825	-24.9141	2.70058	-9.22548	2.82294e-20	2.79471e-18
Bacillus_subtilis	2377.76	15.8661	1.7369	9.13473	6.55699e-20	4.32762e-18
Lactobacillus_gallinarum	300.97	-25.2339	2.98358	-8.45759	2.72964e-17	1.35117e-15
Fusimonas_intestini	1741.5	-10.8567	1.42112	-7.63952	2.18041e-14	8.63442e-13
Bacillus_tequilensis	297.352	12.8666	1.71098	7.51999	5.47796e-14	1.55368e-12
Duncaniella_muricolitica	832.965	-12.0222	1.60249	-7.50216	6.27748e-14	1.55368e-12
Lactococcus_lactis	255.038	12.6455	1.6841	7.50876	5.96922e-14	1.55368e-12
Bacillus_spizizenii	288.813	12.8246	1.72373	7.43999	1.00691e-13	2.21521e-12
Bacillus_rugosus	237.002	12.5393	1.73838	7.21318	5.46592e-13	1.08225e-11
Bacillus_stercoris	143.557	11.8158	1.69337	6.97768	3.00096e-12	5.40173e-11
Duncaniella_muris	259.038	-9.75853	1.40734	-6.93405	4.08955e-12	6.74775e-11
Faecalibaculum_rodentium	27551.3	10.4097	1.56603	6.64717	2.98774e-11	4.55056e-10
Roseburia_hominis	97.0438	7.78732	1.19486	6.51735	7.15616e-11	1.01208e-09
Lactococcus_cremoris	110.166	11.4347	1.8013	6.34805	2.18067e-10	2.87849e-09
Bacillus_cabrialesii	37.1768	9.86494	1.65094	5.97535	2.29603e-09	2.6742e-08
Bacillus_inaquosorum	37.8874	9.89229	1.65433	5.97965	2.23623e-09	2.6742e-08
Butyricicoccus_pullicaecorum	102.597	-8.42167	1.41305	-5.95994	2.52334e-09	2.77567e-08
Phocaeicola_sartorii	94.2248	-6.34755	1.1088	-5.72472	1.03602e-08	1.07964e-07
Streptococcus_acidominimus	45.9066	9.59147	1.69067	5.67316	1.40187e-08	1.38785e-07
Pseudomonas_azotoformans	270.223	-10.3981	1.8373	-5.65947	1.5184e-08	1.43163e-07
Bacillus_halotolerans	24.1751	9.24325	1.66968	5.53596	3.09537e-08	2.78583e-07
Helicobacter_ganmani	66935.4	10.4067	1.93705	5.37248	7.76608e-08	6.68558e-07
Muribaculum_intestinale	97.92	-7.77161	1.49171	-5.20986	1.88986e-07	1.55914e-06
Calidifontibacillus_erzurumensis	22.0404	9.10969	1.75224	5.19889	2.00485e-07	1.58784e-06
Helicobacter_didelphidarum	55.9641	10.4593	2.01794	5.18315	2.18175e-07	1.66148e-06
Helicobacter_kayseriensis	29.1649	8.9356	1.73225	5.15836	2.49116e-07	1.82685e-06
Pseudomonas_lactis	126.547	-9.30372	1.85738	-5.00905	5.46982e-07	3.86794e-06
Bacillus_vallismortis	19.8669	8.96054	1.81978	4.92397	8.48054e-07	5.79016e-06
Streptococcus_danieliae	353.031	4.71104	0.969144	4.86103	1.16775e-06	7.70715e-06
Achromobacter_kerstersii	45.4734	-7.82744	1.61485	-4.84717	1.25238e-06	7.99909e-06
Sangeribacter_muris	65.0727	-7.17875	1.52801	-4.6981	2.62598e-06	1.62483e-05
Pseudomonas_paracarnis	78.5723	-8.61621	1.88869	-4.56201	5.06668e-06	3.04001e-05
Duncaniella_freteri	102.021	-6.17206	1.38186	-4.4665	7.95114e-06	4.63037e-05
Achromobacter_deleyi	39.8435	-7.05091	1.59813	-4.41198	1.02432e-05	5.79472e-05
Ligilactobacillus_animalis	450.673	6.07266	1.4041	4.32495	1.52565e-05	8.39109e-05
Duncaniella_dubosii	84.667	-8.72366	2.03315	-4.29071	1.78106e-05	9.53106e-05
Oscillibacter_valericigenes	322.336	-3.96302	0.967251	-4.0972	4.1817e-05	0.000212585
Parasutterella_excrementihominis	188.188	-7.02013	1.71352	-4.0969	4.18729e-05	0.000212585
Achromobacter_spanius	16.9319	-6.40281	1.65644	-3.8654	0.000110906	0.000548987
Harryflintia_acetispora	7.20397	7.4995	1.95122	3.8435	0.000121294	0.000585761
Muribaculum_gordoncarteri	316.246	-5.91124	1.55863	-3.79259	0.000149084	0.000702822
Helicobacter_monodelphidis	6.41453	7.34737	1.94284	3.78177	0.000155718	0.000717029
Parabacteroides_pekinense	3.70353	5.3767	1.48363	3.62402	0.000290064	0.00130529
Dysosmobacter_acutus	121.948	-4.05883	1.15463	-3.51527	0.000439315	0.00193298
Parabacteroides_goldsteinii	99.8721	4.01538	1.15106	3.48841	0.000485907	0.00209151
Flintibacter_butyricus	1706.97	3.00434	0.895158	3.35622	0.000790166	0.00332879
Bacillus_mojavensis	3.86505	6.59665	1.97292	3.3436	0.000826999	0.0033848
Parabacteroides_distasonis	166.236	-3.56055	1.06602	-3.34004	0.000837653	0.0033848
Helicobacter_aurati	3.60523	6.51544	1.9571	3.32914	0.000871159	0.00344979
Helicobacter_canadensis	9.83985	5.89482	1.77722	3.31687	0.000910315	0.00353416
Paenibacillus_barengoltzii	3.31257	6.35799	1.94311	3.27207	0.00106762	0.00406517
Helicobacter_mesocricetorum	3462.32	7.8784	2.41406	3.26355	0.00110027	0.00411043
Zhenpiania_hominis	14.9803	3.96223	1.22599	3.23185	0.00122992	0.0045097
Helicobacter_winghamensis	3814.81	-7.31251	2.32378	-3.14681	0.00165059	0.00594214
Limosilactobacillus_urinaemulieris	667.606	-8.35844	2.67522	-3.12439	0.00178171	0.00629962
Faecalicatena_contorta	27.0767	3.78138	1.23169	3.07008	0.00214002	0.00743374
Bacillus_nakamurai	2.39217	5.89961	1.93163	3.05422	0.00225647	0.00770313
Colidextribacter_massiliensis	58.4333	2.88397	0.960371	3.00298	0.00267354	0.00897223
Helicobacter_turcicus	3.02495	5.61728	1.87534	2.99535	0.00274131	0.00904633
Kineothrix_alysoides	55.5923	-3.96805	1.32939	-2.98485	0.00283714	0.00920907
Thomasclavelia_cocleata	1375.61	4.36966	1.47533	2.96182	0.00305826	0.00976672
Roseburia_intestinalis	23.4751	3.99129	1.35929	2.93631	0.00332146	0.0104389
Bacillus_velezensis	3.45739	6.4299	2.21875	2.89799	0.00375568	0.0116191
Desulfovibrio_porci	67.0051	5.28834	1.8397	2.87456	0.00404585	0.0123243
Schaedlerella_arabinosiphila	23071.7	4.09291	1.4369	2.84843	0.00439353	0.0131806
Marseillibacter_massiliensis	386.616	-2.6293	0.933111	-2.81777	0.00483579	0.0142908
Clostridium_saudiense	3.17734	6.34853	2.26273	2.80569	0.00502085	0.0146195
Faecalicatena_orotica	40.866	3.62264	1.31233	2.76046	0.00577205	0.0165633
Pseudomonas_edaphica	6.09528	-4.93045	1.8056	-2.73064	0.00632107	0.0178796
Pseudomonas_costantinii	5.63761	-4.8182	1.76829	-2.72478	0.00643437	0.0179437
Dorea_longicatena	5.29822	6.455	2.38367	2.70801	0.00676882	0.0186142
Lacrimispora_xylanolytica	20.33	3.18469	1.1886	2.67938	0.00737595	0.0197357
Wansuia_hejianensis	7.04679	-5.13612	1.9137	-2.68386	0.00727768	0.0197357
Lacrimispora_saccharolytica	11.7995	3.1519	1.20287	2.62032	0.00878469	0.0231916
Helicobacter_hepaticus	664.66	4.47312	1.71153	2.61352	0.00896151	0.0233471
Enterococcus_gallinarum	2.49605	4.73418	1.82322	2.5966	0.00941523	0.0242106
Agathobaculum_butyriciproducens	3.11133	-3.95805	1.53238	-2.58294	0.00979628	0.0248675
Vescimonas_fastidiosa	64.6644	-3.50175	1.44086	-2.43032	0.0150856	0.0378095
Stenotrophomonas_nematodicola	6.71144	-5.0643	2.1264	-2.38163	0.0172364	0.0426602
Clostridium_disporicum	1.57712	5.35674	2.29747	2.33159	0.0197224	0.0482103
Mediterraneibacter_gnavus	204.058	-3.75906	1.67234	-2.24779	0.0245894	0.0593744
Achromobacter_marplatensis	4.0327	-4.33407	1.95302	-2.21917	0.0264753	0.0631579
Alistipes_senegalensis	5.01608	2.90223	1.31173	2.21253	0.0269302	0.0633666
Limosilactobacillus_caviae	1166.89	3.87586	1.75854	2.20402	0.0275229	0.0633666
Roseburia_faecis	1.3812	5.13137	2.32477	2.20726	0.027296	0.0633666
Lacrimispora_aerotolerans	1.43017	3.9324	1.7941	2.19185	0.0283904	0.0638785
Streptococcus_lutetiensis	1.60053	4.6728	2.12917	2.19466	0.028188	0.0638785
Allobaculum_stercoricanis	12.3474	-5.94555	2.73101	-2.17705	0.0294765	0.0655769
Brachybacterium_paraconglomeratum	2.99051	5.6243	2.64643	2.12524	0.0335668	0.0736759
Pseudomonas_paralactis	5.42341	-4.76097	2.24392	-2.12172	0.0338611	0.0736759
Lactobacillus_paragasseri	46.2018	2.91898	1.37895	2.11682	0.034275	0.0737658
Bacillus_amyloliquefaciens	2.69726	6.07676	2.94921	2.06047	0.0393533	0.0837845
Enterococcus_casseliflavus	1.56442	5.2735	2.60346	2.02557	0.0428084	0.0901709
Paramuribaculum_intestinale	143.847	-3.91289	1.95264	-2.0039	0.0450812	0.0939587
Anaerotruncus_colihominis	125.565	2.7104	1.37263	1.9746	0.048313	0.0996456
Pseudomonas_tolaasii	3.0878	-3.95024	2.00945	-1.96583	0.0493181	0.10067
Enterococcus_faecalis	3.54992	4.06366	2.0968	1.93803	0.052619	0.106312
Oscillibacter_massiliensis	211.951	-1.84406	0.956783	-1.92735	0.0539358	0.107872
Clostridium_phoceensis	616.661	-1.74491	0.912844	-1.91151	0.0559393	0.110218
Lacrimispora_sphenoides	1.07194	4.09833	2.1465	1.90931	0.0562221	0.110218
Pseudomonas_lactucae	2.7354	-3.77663	2.01252	-1.87657	0.0605768	0.11759
Faecalicatena_faecalis	7.11731	2.45722	1.32042	1.86094	0.062753	0.120632
Merdimonas_faecis	9.34629	3.02257	1.6312	1.85297	0.0638862	0.121629
Bacteroides_rodentium	38.7086	-2.30578	1.26558	-1.82192	0.0684666	0.12789
Pseudomonas_lurida	3.42677	-4.09971	2.24758	-1.82405	0.0681444	0.12789
Intestinimonas_timonensis	20.5515	-1.80275	1.02714	-1.75512	0.0792385	0.140504
Lactobacillus_kitasatonis	5.43957	-4.76208	2.69846	-1.76474	0.0776082	0.140504
Ligilactobacillus_murinus	33730.6	2.59629	1.47708	1.75771	0.0787961	0.140504
Neglectibacter_timonensis	67.2729	-2.19242	1.24787	-1.75693	0.0789297	0.140504
Pseudomonas_allii	2.3253	-3.54317	2.02036	-1.75373	0.0794771	0.140504
Streptococcus_cuniculi	1.98163	2.77249	1.58024	1.75447	0.0793501	0.140504
Limosilactobacillus_albertensis	1392.98	3.6781	2.10648	1.74608	0.0807966	0.141573
Intestinimonas_massiliensis	18.0786	1.55439	0.90122	1.72476	0.0845704	0.146885
Limosilactobacillus_portuensis	206.406	-3.92618	2.28584	-1.71761	0.0858678	0.147842
Dubosiella_newyorkensis	1633.09	2.90534	1.70154	1.70748	0.0877334	0.149752
Mucispirillum_schaedleri	523.168	-1.92337	1.14213	-1.68403	0.0921763	0.155991
Pseudomonas_libanensis	2.74675	-3.78139	2.25759	-1.67497	0.0939408	0.15763
Adlercreutzia_equolifaciens	4.54787	-4.50363	2.70007	-1.66797	0.0953219	0.158603
Escherichia_coli	0.927028	4.52091	2.76043	1.63776	0.101472	0.16743
Anaerofustis_stercorihominis	3.11449	-3.95485	2.42099	-1.63357	0.102349	0.167481
Helicobacter_rodentium	1616.1	-3.90078	2.39497	-1.62874	0.103368	0.167761
Blautia_producta	3.9087	-4.28511	2.70849	-1.58211	0.113626	0.182909
Sporofaciens_musculi	1072.34	-2.08458	1.32425	-1.57415	0.115452	0.184351
Intestinimonas_gabonensis	232.56	-1.44411	0.929358	-1.55388	0.120214	0.190419
Lactobacillus_johnsonii	488.728	2.2928	1.50401	1.52445	0.127395	0.200193
Bacteroides_acidifaciens	109.36	-1.33829	0.935187	-1.43103	0.15242	0.237632
Mediterraneibacter_faecis	0.970099	3.16552	2.28623	1.3846	0.166174	0.255058
Paraburkholderia_fungorum	1.44917	-2.86182	2.0615	-1.38822	0.165069	0.255058
Bacteroides_uniformis	12.6843	-1.62832	1.20204	-1.35463	0.175535	0.267353
Limosilactobacillus_agrestis	153.445	1.91498	1.41898	1.34955	0.17716	0.267768
Alistipes_communis	4.59733	-2.34713	1.75481	-1.33754	0.181047	0.269528
Pseudoflavonifractor_phocaeensis	20.5443	-1.60302	1.1952	-1.34122	0.17985	0.269528
Angelakisella_massiliensis	1.03656	-2.3661	1.78524	-1.32537	0.185049	0.27343
Simiaoa_hominis	3.47408	1.84386	1.44297	1.27782	0.201313	0.295259
Ileibacterium_valens	1350.88	3.25046	2.57864	1.26054	0.207476	0.302033
Limosilactobacillus_rudii	829.565	2.79102	2.2215	1.25637	0.208982	0.302033
Turicimonas_muris	2.82327	-2.31828	1.8927	-1.22485	0.220631	0.316558
Faecalicatena_absiana	118.372	1.40446	1.17858	1.19165	0.233397	0.332465
Alistipes_timonensis	76.3187	-1.00182	0.918404	-1.09082	0.27535	0.38722
Qiania_dongpingensis	13.0995	-1.68407	1.54513	-1.08992	0.275748	0.38722
Mediterraneibacter_butyricigenes	3.19758	1.76279	1.74287	1.01143	0.311812	0.431739
Streptococcus_thoraltensis	0.942244	2.33517	2.30191	1.01445	0.31037	0.431739
Pseudomonas_poae	1.03432	-2.37636	2.40942	-0.986279	0.323996	0.445495
Eubacterium_coprostanoligenes	48.8879	1.36866	1.39455	0.981436	0.326378	0.445674
Anaerotignum_lactatifermentans	3.82409	-1.94238	2.02199	-0.960625	0.336741	0.456676
Stutzerimonas_stutzeri	1.0886	-2.43718	2.55419	-0.954189	0.339988	0.457943
Pseudomonas_synxantha	0.987827	-2.312	2.44237	-0.946621	0.343832	0.459991
Clostridium_viride	8.48311	-1.90381	2.0658	-0.921587	0.356744	0.472943
Phocaeicola_vulgatus	36.2576	1.43506	1.56218	0.918629	0.35829	0.472943
Ihubacter_massiliensis	28.3909	-1.02163	1.12471	-0.908355	0.36369	0.476892
Parvibacter_caecicola	1.18221	-1.60131	1.77263	-0.903352	0.366339	0.477205
Eisenbergiella_tayi	0.934878	-2.21294	2.50399	-0.883765	0.376823	0.487653
Dysosmobacter_welbionis	21.7363	-0.916037	1.13096	-0.809961	0.417962	0.53738
Alistipes_okayasuensis	57.7816	1.67173	2.11098	0.79192	0.428407	0.547256
Massilia_timonae	0.992269	-2.30646	2.97369	-0.775623	0.437972	0.552347
Staphylococcus_capitis	0.842776	-2.07005	2.66046	-0.778082	0.436521	0.552347
Adlercreutzia_muris	2.39086	-1.23382	1.6126	-0.765114	0.444204	0.553129
Enterobacter_sichuanensis	0.820267	-2.02936	2.66855	-0.760471	0.446973	0.553129
Pseudoflavonifractor_gallinarum	66.6314	0.66634	0.866726	0.7688	0.442012	0.553129
Adlercreutzia_hattorii	0.926335	-2.20325	2.92666	-0.752821	0.451558	0.555332
Lawsonibacter_asaccharolyticus	147.961	-0.694094	0.945645	-0.73399	0.462955	0.562363
Limosilactobacillus_balticus	2422.93	1.0283	1.3922	0.73862	0.460138	0.562363
Flavonifractor_plautii	27.8103	-0.705027	0.96805	-0.728296	0.466432	0.563132
Longibaculum_muris	10.7907	-1.68836	2.35933	-0.71561	0.474232	0.565651
Parabacteroides_merdae	12.6334	0.84294	1.17715	0.716085	0.473939	0.565651
Aeromonas_hydrophila	0.856023	-2.09298	3.01953	-0.693146	0.488218	0.578845
Adlercreutzia_caecimuris	0.956946	-1.22657	1.87244	-0.655064	0.512426	0.603931
Oscillibacter_ruminantium	5.83131	-0.925407	1.48605	-0.62273	0.533462	0.625003
Acutalibacter_muris	751.49	0.783831	1.2992	0.603319	0.546296	0.636275
Veillonella_criceti	1.15343	-1.54876	2.62373	-0.590291	0.554996	0.642627
Faecalimonas_umbilicata	34.0564	-0.749811	1.39382	-0.537952	0.59061	0.679888
Ruminococcus_torques	3.54956	1.07006	2.08622	0.512918	0.608009	0.695871
Alistipes_dispar	252.857	0.467963	0.950482	0.492343	0.622477	0.708336
Acinetobacter_schindleri	0.887643	-1.10083	2.30651	-0.477273	0.633168	0.716384
Fumia_xinanensis	2.4374	0.811696	1.75713	0.461946	0.64412	0.724635
Pusillibacter_faecalis	44.3318	0.511722	1.18561	0.431612	0.666024	0.745043
Alistipes_finegoldii	1.47459	-0.939362	2.26973	-0.413865	0.678973	0.755262
Lactobacillus_taiwanensis	5118.59	0.583746	1.44522	0.403916	0.686274	0.759119
Ruthenibacterium_lactatiformans	14.424	0.654797	1.73045	0.378396	0.705136	0.77565
Acetatifactor_muris	1.38527	-0.735669	2.53213	-0.290534	0.771408	0.836614
Klebsiella_pneumoniae	1.93971	-0.625635	2.17123	-0.288147	0.773234	0.836614
Shigella_flexneri	11.7649	-0.548348	1.89689	-0.289077	0.772522	0.836614
Helicobacter_typhlonius	15.3662	0.410393	1.46777	0.279603	0.779782	0.839113
Streptococcus_salivarius	1.11141	-0.716339	2.66258	-0.26904	0.787899	0.843265
Escherichia_fergusonii	13.7089	0.44109	2.00514	0.21998	0.825887	0.874468
Evtepia_gabavorous	115.678	0.284891	1.26695	0.224864	0.822085	0.874468
Corynebacterium_dentalis	358.565	-0.265452	1.27802	-0.207706	0.835459	0.875242
Shigella_sonnei	4.0147	-0.386699	1.83897	-0.210281	0.833449	0.875242
Limosilactobacillus_fastidiosus	0.889997	0.52453	2.60245	0.201552	0.840267	0.875646
Anaerotruncus_massiliensis	4.8726	-0.184559	1.36488	-0.13522	0.892438	0.925145
Bacteroides_caecimuris	83.4532	-0.152737	1.29164	-0.11825	0.90587	0.934178
Clostridium_fessum	1.54159	-0.15888	1.88305	-0.0843739	0.932759	0.949889
Intestinimonas_butyriciproducens	16.4312	0.0918472	1.13489	0.0809306	0.935497	0.949889
Marasmitruncus_massiliensis	103.996	0.114013	1.35056	0.0844191	0.932723	0.949889
Clostridium_hylemonae	1.12379	-0.182874	2.56137	-0.0713971	0.943082	0.952705
Limosilactobacillus_reuteri	1739.88	0.0412059	1.52278	0.0270597	0.978412	0.983379
Alistipes_putredinis	44.9768	-0.00188889	1.18576	-0.00159298	0.998729	0.998729
Clostridium_innocuum	0.120682	1.14031	3.15703	0.361199	0.717951	NA
Clostridium_leptum	0.204486	-0.00615598	3.1007	-0.00198536	0.998416	NA
Clostridium_methylpentosum	0	NA	NA	NA	NA	NA
Clostridium_scindens	11.278	-2.2418	2.09071	-1.07227	NA	NA
Clostridium_symbiosum	0.122944	0.772066	3.14491	0.245497	0.806072	NA
Achromobacter_piechaudii	0.636564	-1.68013	2.32191	-0.723598	0.469312	NA
Acinetobacter_guillouiae	0.339783	-0.75261	3.0384	-0.247699	0.804367	NA
Acinetobacter_johnsonii	2.10099	-3.38925	2.18033	-1.55446	NA	NA
Acinetobacter_junii	0.28829	-0.516654	3.07875	-0.167813	0.86673	NA
Acinetobacter_marinus	3.48829	-4.12161	2.45297	-1.68025	NA	NA
Acinetobacter_variabilis	0.720726	-1.84392	3.04728	-0.605103	0.545111	NA
Adlercreutzia_mucosicola	0.491323	-0.124837	2.46945	-0.0505526	0.959682	NA
Aeribacillus_composti	0	NA	NA	NA	NA	NA
Aeribacillus_pallidus	0.276268	2.90776	3.16075	0.919959	0.357594	NA
Alistipes_ihumii	0.650041	0.365144	2.15504	0.169437	0.865453	NA
Anaerosacchariphilus_polymeriproducens	0.4162	0.298737	2.55256	0.117034	0.906833	NA
Anaerostipes_caccae	0	NA	NA	NA	NA	NA
Anaerostipes_faecis	0	NA	NA	NA	NA	NA
Anaerostipes_hominis	0.206748	-0.0500525	3.0985	-0.0161538	0.987112	NA
Anoxybacillus_kestanbolensis	0.48273	-1.24618	3.05804	-0.407511	0.683633	NA
Aquabacterium_citratiphilum	0.480484	-1.25716	3.0578	-0.411132	0.680976	NA
Aquabacterium_soli	0.528532	-1.39515	3.05493	-0.456687	0.647896	NA
Bacillus_cereus	0.576581	-1.52109	3.05254	-0.498302	0.618271	NA
Bacillus_smithii	0.48273	-1.24618	3.05804	-0.407511	0.683633	NA
Bacteroides_intestinalis	0	NA	NA	NA	NA	NA
Bacteroides_oleiciplenus	0.295395	2.90776	3.16075	0.919959	0.357594	NA
Bacteroides_stercorirosoris	0	NA	NA	NA	NA	NA
Bifidobacterium_pseudolongum	0	NA	NA	NA	NA	NA
Bilophila_wadsworthia	0	NA	NA	NA	NA	NA
Bittarella_massiliensis	0	NA	NA	NA	NA	NA
Blautia_caecimuris	0	NA	NA	NA	NA	NA
Blautia_coccoides	0.609005	-1.59297	2.69985	-0.59002	0.555177	NA
Blautia_glucerasea	0	NA	NA	NA	NA	NA
Blautia_hominis	0	NA	NA	NA	NA	NA
Blautia_intestinalis	0	NA	NA	NA	NA	NA
Blautia_marasmi	0	NA	NA	NA	NA	NA
Blautia_pseudococcoides	0	NA	NA	NA	NA	NA
Blautia_schinkii	0	NA	NA	NA	NA	NA
Bradyrhizobium_ganzhouense	0.245205	2.90776	3.16075	0.919959	0.357594	NA
Bradyrhizobium_rifense	0.0854012	1.14031	3.15703	0.361199	0.717951	NA
Brevundimonas_vesicularis	0.436391	0.195544	2.56158	0.0763372	0.939151	NA
Butyricicoccus_faecihominis	0.0480484	1.75361	3.16075	0.55481	0.579024	NA
Caldibacillus_debilis	0	NA	NA	NA	NA	NA
Citrobacter_amalonaticus	0.594726	-1.58545	3.0514	-0.51958	0.603356	NA
Clostridioides_difficile	0	NA	NA	NA	NA	NA
Clostridium_porci	0.426987	2.30238	2.87476	0.800895	0.423193	NA
Clostridium_transplantifaecale	0.236223	1.71739	3.15702	0.543989	0.586449	NA
Coprobacillus_cateniformis	0	NA	NA	NA	NA	NA
Cuneatibacter_caecimuris	0	NA	NA	NA	NA	NA
Cutibacterium_acnes	0.711877	-1.82654	3.04754	-0.599348	0.548941	NA
Domibacillus_robiginosus	0	NA	NA	NA	NA	NA
Dorea_phocaeensis	0.295395	2.90776	3.16075	0.919959	0.357594	NA
Eisenbergiella_porci	0.632856	-0.142158	2.70429	-0.0525675	0.958076	NA
Enterobacter_chuandaensis	0.804583	-1.99569	2.54426	-0.784391	0.432811	NA
Enterobacter_hormaechei	0.468461	0.649672	3.1048	0.209247	0.834255	NA
Enterobacter_quasihormaechei	0.330991	-0.718479	3.07196	-0.233883	0.815076	NA
Enterocloster_aldenensis	0	NA	NA	NA	NA	NA
Enterocloster_bolteae	0.090749	1.14031	3.15703	0.361199	0.717951	NA
Enterocloster_citroniae	0	NA	NA	NA	NA	NA
Enterocloster_clostridioformis	0.534148	0.307628	2.40305	0.128016	0.898137	NA
Enterocloster_hominis	0	NA	NA	NA	NA	NA
Enterococcus_innesii	0	NA	NA	NA	NA	NA
Enterococcus_italicus	0	NA	NA	NA	NA	NA
Escherichia_albertii	0.120682	1.14031	3.15703	0.361199	0.717951	NA
Escherichia_marmotae	0.0313014	1.75361	3.16075	0.55481	0.579024	NA
Faecalicatena_fissicatena	0	NA	NA	NA	NA	NA
Frisingicoccus_caecimuris	0.0480484	1.75361	3.16075	0.55481	0.579024	NA
Haemophilus_parainfluenzae	0.599681	-1.57702	2.34105	-0.673638	0.500541	NA
Helicobacter_enhydrae	0.68657	0.766272	2.38163	0.321742	0.747648	NA
Helicobacter_mastomyrinus	0	NA	NA	NA	NA	NA
Hungatella_effluvii	0	NA	NA	NA	NA	NA
Hungatella_hathewayi	0.218505	-0.146742	3.09388	-0.0474297	0.962171	NA
Jutongia_hominis	0	NA	NA	NA	NA	NA
Klebsiella_africana	0.353551	2.2953	3.15514	0.72748	0.466932	NA
Klebsiella_oxytoca	0	NA	NA	NA	NA	NA
Konateibacter_massiliensis	0.168119	2.90776	3.16075	0.919959	0.357594	NA
Lachnoclostridium_urinimassiliense	0	NA	NA	NA	NA	NA
Lacrimispora_algidixylanolytica	0.769061	3.525	2.29674	1.53479	0.124836	NA
Lacrimispora_celerecrescens	0.168119	2.90776	3.16075	0.919959	0.357594	NA
Lacrimispora_xylanisolvens	0.163383	0.338862	3.12042	0.108595	0.913524	NA
Lactobacillus_gasseri	438.944	4.4459	1.43532	3.0975	NA	NA
Lactobacillus_helveticus	0.38551	-0.924461	3.06592	-0.301528	0.763012	NA
Lactobacillus_iners	0.704695	-1.81827	2.2287	-0.815845	0.414589	NA
Lactococcus_carnosus	0	NA	NA	NA	NA	NA
Lactococcus_chungangensis	0	NA	NA	NA	NA	NA
Lactococcus_garvieae	0	NA	NA	NA	NA	NA
Lactococcus_paracarnosus	0	NA	NA	NA	NA	NA
Lactococcus_piscium	0	NA	NA	NA	NA	NA
Lactococcus_plantarum	0	NA	NA	NA	NA	NA
Lactococcus_raffinolactis	0	NA	NA	NA	NA	NA
Leuconostoc_citreum	0	NA	NA	NA	NA	NA
Leuconostoc_falkenbergense	0	NA	NA	NA	NA	NA
Leuconostoc_holzapfelii	0	NA	NA	NA	NA	NA
Leuconostoc_lactis	0	NA	NA	NA	NA	NA
Leuconostoc_mesenteroides	0	NA	NA	NA	NA	NA
Leuconostoc_pseudomesenteroides	0	NA	NA	NA	NA	NA
Ligilactobacillus_apodemi	49.3379	5.15468	1.54444	3.33757	NA	NA
Luxibacter_massiliensis	0	NA	NA	NA	NA	NA
Macrococcoides_caseolyticum	0	NA	NA	NA	NA	NA
Massilia_oculi	0.384387	-0.933891	3.06566	-0.304629	0.760648	NA
Mediterraneibacter_glycyrrhizinilyticus	0.646113	-1.67377	3.04991	-0.548793	0.583147	NA
Metamycoplasma_sualvi	0	NA	NA	NA	NA	NA
Methylobacterium_goesingense	0.470437	-1.21027	3.05883	-0.395664	0.692353	NA
Mixta_intestinalis	1.72974	-3.10908	3.03499	-1.02441	NA	NA
Moraxella_osloensis	0.672293	-0.508767	2.72895	-0.186433	0.852105	NA
Mordavella_massiliensis	0.723894	1.74777	2.62074	0.666902	0.504835	NA
Murimonas_intestini	0	NA	NA	NA	NA	NA
Olsenella_phocaeensis	0	NA	NA	NA	NA	NA
Paracoccus_marcusii	0.128102	0.606233	3.13556	0.193341	0.846692	NA
Phytobacter_massiliensis	0	NA	NA	NA	NA	NA
Priestia_aryabhattai	0.490411	3.58137	3.15119	1.13651	0.255742	NA
Priestia_megaterium	0	NA	NA	NA	NA	NA
Pseudoflavonifractor_capillosus	137.789	2.48059	0.967952	2.56272	NA	NA
Pseudomonas_cedrina	0.702614	-1.82068	2.53762	-0.717474	0.473082	NA
Pseudomonas_gessardii	0.752316	-1.91774	2.53042	-0.757875	0.448526	NA
Pseudomonas_marginalis	0.417713	-1.07722	2.85066	-0.377886	0.705515	NA
Pseudomonas_mucidolens	0.278846	-0.484452	2.71273	-0.178585	0.858264	NA
Pseudomonas_trivialis	0.297855	-0.590749	2.66642	-0.221552	0.824663	NA
Robinsoniella_peoriensis	0.497689	0.559223	2.4534	0.227937	0.819695	NA
Rodentibacter_pneumotropicus	38.5169	7.2041	2.62575	2.74363	NA	NA
Romboutsia_ilealis	87.8665	25.012	3.02707	8.26276	NA	NA
Romboutsia_timonensis	27.6026	23.3877	2.66646	8.77107	NA	NA
Ruminococcus_champanellensis	0.412901	-1.05543	2.50806	-0.420816	0.67389	NA
Ruminococcus_gauvreauii	0.229072	-0.154537	3.09352	-0.049955	0.960158	NA
Shigella_boydii	3.43601	-1.92855	2.63181	-0.732785	NA	NA
Shigella_dysenteriae	0	NA	NA	NA	NA	NA
Staphylococcus_edaphicus	0	NA	NA	NA	NA	NA
Staphylococcus_epidermidis	0.721465	-0.648044	2.35436	-0.275253	0.783122	NA
Staphylococcus_pseudoxylosus	0.1587	0.324338	3.11949	0.103971	0.917192	NA
Staphylococcus_saprophyticus	0.221302	-0.161004	3.09322	-0.0520507	0.958488	NA
Staphylococcus_xylosus	0.0626028	1.23466	3.15861	0.390888	0.69588	NA
Stenotrophomonas_maltophilia	1.41656	-2.82015	2.51543	-1.12114	NA	NA
Stenotrophomonas_rhizophila	0.458144	-1.17354	3.05967	-0.383552	0.70131	NA
Streptococcus_anginosus	0.480484	-1.25716	3.0578	-0.411132	0.680976	NA
Streptococcus_dysgalactiae	0	NA	NA	NA	NA	NA
Streptococcus_equinus	0.295395	2.90776	3.16075	0.919959	0.357594	NA
Streptococcus_ferus	0	NA	NA	NA	NA	NA
Streptococcus_gwangjuense	0.559834	-1.47961	3.05331	-0.484593	0.627965	NA
Streptococcus_infantarius	0.216168	2.33069	3.16075	0.737385	0.460888	NA
Streptococcus_macedonicus	0	NA	NA	NA	NA	NA
Streptococcus_parasuis	0.295395	2.90776	3.16075	0.919959	0.357594	NA
Streptococcus_parauberis	0	NA	NA	NA	NA	NA
Streptococcus_pluranimalium	0	NA	NA	NA	NA	NA
Streptococcus_thermophilus	0.777965	-1.94272	2.62528	-0.740005	0.459297	NA
Streptococcus_vicugnae	0	NA	NA	NA	NA	NA
Thermobacillus_composti	0	NA	NA	NA	NA	NA
Thomasclavelia_ramosa	0.276268	2.90776	3.16075	0.919959	0.357594	NA
Veillonella_ratti	0.10839	1.14031	3.15703	0.361199	0.717951	NA
Veillonella_seminalis	0.0960968	1.14031	3.15703	0.361199	0.717951	NA
Vescimonas_coprocola	0.420771	0.998014	2.51766	0.396405	0.691806	NA
	baseMean	log2FoldChange	lfcSE	stat	pvalue	padj
