# Supplementary material for: The JNK2-microbiome axis modulates gut barrier integrity through microbial acetate
Source: Gut Microbes. 2026 Apr 8;18(1):2651962. doi: 10.1080/19490976.2026.2651962 (PMC13089537; doi:10.1080/19490976.2026.2651962)
Supplement: Supplementary material — Supplementary Dataset3.xlsx [file KGMI_A_2651962_SM7640.xlsx]

## Sheet: RCD
RCD
Product #	1324
Make	Altromin
Content		Value	unit
Fat	463	-0.14	kcal/kg
Protein	901	-0.27	kcal/kg
Carbonhydrates	1976	-0.59	kcal/kg
	Carbonhydrates
Content		Value	unit
Monosaccharides		0	mg/kg
Disaccharides		54151	mg/kg
Polysaccharides		350300	mg/kg
	Minerals
Content		Value	unit
Calcium		7062	mg/kg
Potassium		10144	mg/kg
Magnesium		2055	mg/kg
Sodium		2154	mg/kg
Phosphorus		5090	mg/kg
	Trace elements
Content		Value	unit
Aluminium		81.85	mg/kg
Chlorine		3382.9	mg/kg
Iron		191.02	mg/kg
Flourine		3.05	mg/kg
Iodine		1.53	mg/kg
Cobalt		0.37	mg/kg
Copper		13.89	mg/kg
Manganese		77.69	mg/kg
Molybdenum		1.54	mg/kg
Sulfur		974.4	mg/kg
Selenium		0.26	mg/kg
Zinc		84.99	mg/kg
	Added vitamins
Content		quantity	unit
Vitamin A		15000	IU/kg
Vitamin D3		600	IU/kg
Vitamin E		77	mg/kg
Vitamin K3		3	mg/kg
Vitamin B1		18	mg/kg
Vitamin B2		12	mg/kg
Vitamin B6		9	mg/kg
Vitamin B12		24	µg/kg
Nicotinic acid		36	mg/kg
Pantothenic acid		21	mg/kg
Folic acid		2	mg/kg
Biotin		260	µg/kg
Choline chloride		600	mg/kg
Vitamin C		36	mg/kg
	Amino acids
Content		Value	unit
Alanine		10284	mg/kg
Arginine		14822	mg/kg
Aspartic acid		21735	mg/kg
Cystine		3244	mg/kg
Glutaminc acid		43649	mg/kg
Glycine		9565	mg/kg
Histidine		5508	mg/kg
Isoleucine		9668	mg/kg
Leucine		17123	mg/kg
Lysine		11326	mg/kg
Methionine		3171	mg/kg
Phenylalanine		10549	mg/kg
Proline		13955	mg/kg
Serine		11300	mg/kg
Threonine		8249	mg/kg
Tryptophan		2929	mg/kg
Tyrosine		7561	mg/kg
Valine		10738	mg/kg
	Fatty acid
Content		Value	unit
Arachidic acid C-20:0		148	mg/kg
Eicosanoic acid C-20:1		185	mg/kg
Alpha-Linolenic acid C-18:3		3018	mg/kg
Linolenic acid C-18:2		21996	mg/kg
Palmitic acid C-16:0		5342	mg/kg
Stearic acid C-18:0		1615	mg/kg
Oleic acid C-18:1		9287	mg/kg

## Sheet: MFD
MFD
Product #	D19112203
	Rodent Diet with
	Milk Components
	Pellet
	gm%	kcal%
Protein	26	20
Carbohydrate	26	20
Fat	35	60
Total		100
kcal/gm	5.24
Ingredient	gm	kcal
Casein	160.28	641.12
Whey Protein Isolate	40.07	160.28
L-Cystine	2.4	9.6
Maltodextrin 10	125	500
Lactose	63	252
Sucrose	2.41	9.64
Cellulose, BW200	50	0
Butter, Anhydrous	270.47	2434.23
Lard	0	0
Soybean Oil	0	0
Mineral Mix S10026A (w/o Ca, P, K, Na, or Cl)	5	0
DiCalcium Phosphate	20.68	0
Calcium Carbonate, Light, USP	2.27	0
Potassium Citrate, 1 H2O	16.5	0
Sodium Chloride	2.59	0
Vitamin Mix V10001	10	40
Choline Bitartrate	2	0
Yellow Dye #5, FD&C	0	0
Red Dye #40, FD&C	0	0
Blue Dye #1, FD&C	0.05	0
Total	772.72	4047
Calcium, gm/kg diet (NRC for mice is 5.0; USDA Dry Milk is 9.13)	9.13
Phosphorus, gm/kg diet (NRC for mice is 3.0; USDA Dry Milk is 7.76)	7.76
Linoleic Acid, gm/kg diet (NRC for mice is 6.8; USDA Dry Milk is 4.6)	8.1

## Sheet: HFD
HFD
Product #	D12492
	Rodent Diet with
	60 kcal% Fat
	Pellet
Protein	gm%	kcal%
Carbohydrate	26	20
Fat	26	20
Total	3	6
kcal/gm		100
	5.26
Ingredient
Casein	gm	kcal
Whey Protein Isolate	200	800
L-Cystine	0	0
	3	12
Maltodextrin 10
Lactose	125	500
Sucrose	0	0
	68.8	275.2
Cellulose, BW200
	50	0
Butter, Anhydrous
Lard	0	0
Soybean Oil	245	2205
	25	225
Mineral Mix S10026A (w/o Ca, P, K, Na, or Cl)
DiCalcium Phosphate	5	0
Calcium Carbonate, Light, USP	13	0
Potassium Citrate, 1 H2O	5.5	0
Sodium Chloride	16.5	0
	2.59	0
Vitamin Mix V10001
Choline Bitartrate	10	40
	2	0
Yellow Dye #5, FD&C
Red Dye #40, FD&C	0.025	0
Blue Dye #1, FD&C	0	0
	0.025	0
Total
	771.44	4057
Calcium, gm/kg diet (NRC for mice is 5.0; USDA Dry Milk is 9.13)
Phosphorus, gm/kg diet (NRC for mice is 3.0; USDA Dry Milk is 7.76)	7.85
Linoleic Acid, gm/kg diet (NRC for mice is 6.8; USDA Dry Milk is 4.6)	5.89
	94.2

## Sheet: MBD
	per 100g of powder	Calories	% calories
Milk protein (Whey/Casein)	14.2 g	56.8	12.098
Carbohydrate (Maltodextrose)	59.3 g	237.2	50.5218
Total Fat	19.5g	175.5	37.3802
Milk fat	12g	108	23.0032
Vegetable fat	7.5g	67.5	14.377
Calcium	420 mg
Phosphorous	280mg
Cl	250mg
Mg	30mg
Cu	0.28mg
Zn	2.8 mg
Se	14.5μg
Na	150 mg
K	400 mg
Mn	50μg
Fe	6.2mg
I	99μg
Vitamins
Vitamin A	360μgRE
Vitamin C	47mg
Vitamin D	5.25μg
Vitamin E	3mgTE
Vitamin K	21μg
Thiamine	0.65mg
Riboflavin	1 mg
Niacin	3 mg
Pantothenic acid	2.2mg
Folic acid	100μg
Vitamin B6	0.35mg
Biotin	12μg
Vitamin B12	0.7μg
Choline	47mg
